# Supplementary material for: Haplotype-resolved genome analyses of a heterozygous diploid potato
Source: Nat Genet. 2020 Sep 28;52(10):1018–23. doi: 10.1038/s41588-020-0699-x (PMC7527274; doi:10.1038/s41588-020-0699-x)
Supplement: Supplementary file 5 — Description of the construction of pseudochromsomes from smaller assembled fragments. The AGP file includes the order, position of contigs and gaps. The ontctg* and unitig* represent the contigs assembled from ONT and CCS data, respectively. [file 41588_2020_699_MOESM5_ESM.xlsx]

## Sheet: The_AGP_file_of_RH_pseudo-chrom
#pseudochr	start	end	content	orientation	start	end
chr1_1	1	24894	unitig00002770_ccs	-	1	24894
chr1_1	24895	24994	Gap	+	1	100
chr1_1	24995	38321	ontctg7	-	1	13327
chr1_1	38322	38421	Gap	+	1	100
chr1_1	38422	78421	ontctg54	-	1	40000
chr1_1	78422	78521	Gap	+	1	100
chr1_1	78522	118521	ontctg33	-	1	40000
chr1_1	118522	118621	Gap	+	1	100
chr1_1	118622	158621	ontctg223	-	1	40000
chr1_1	158622	158721	Gap	+	1	100
chr1_1	158722	187933	ontctg62	-	1	29212
chr1_1	187934	188033	Gap	+	1	100
chr1_1	188034	210414	unitig00004374_ccs	-	1	22381
chr1_1	210415	210514	Gap	+	1	100
chr1_1	210515	237563	ontctg14	-	1	27049
chr1_1	237564	237663	Gap	+	1	100
chr1_1	237664	253388	ontctg195	-	1	15725
chr1_1	253389	253488	Gap	+	1	100
chr1_1	253489	293488	ontctg140	-	1	40000
chr1_1	293489	293588	Gap	+	1	100
chr1_1	293589	333836	ontctg21	-	1	40248
chr1_1	333837	333936	Gap	+	1	100
chr1_1	333937	373936	ontctg34	-	1	40000
chr1_1	373937	374036	Gap	+	1	100
chr1_1	374037	385491	ontctg109	-	1	11455
chr1_1	385492	385591	Gap	+	1	100
chr1_1	385592	425591	ontctg9	-	1	40000
chr1_1	425592	425691	Gap	+	1	100
chr1_1	425692	465691	ontctg113	-	1	40000
chr1_1	465692	465791	Gap	+	1	100
chr1_1	465792	505791	ontctg160	-	1	40000
chr1_1	505792	505891	Gap	+	1	100
chr1_1	505892	545891	ontctg91	-	1	40000
chr1_1	545892	545991	Gap	+	1	100
chr1_1	545992	585991	ontctg184	-	1	40000
chr1_1	585992	586091	Gap	+	1	100
chr1_1	586092	626091	ontctg108	-	1	40000
chr1_1	626092	626191	Gap	+	1	100
chr1_1	626192	666191	ontctg96	-	1	40000
chr1_1	666192	666291	Gap	+	1	100
chr1_1	666292	706291	ontctg106	-	1	40000
chr1_1	706292	706391	Gap	+	1	100
chr1_1	706392	746391	ontctg83	-	1	40000
chr1_1	746392	746491	Gap	+	1	100
chr1_1	746492	786491	ontctg47	-	1	40000
chr1_1	786492	786591	Gap	+	1	100
chr1_1	786592	826591	ontctg161	-	1	40000
chr1_1	826592	826691	Gap	+	1	100
chr1_1	826692	906691	ontctg51	-	1	80000
chr1_1	906692	906791	Gap	+	1	100
chr1_1	906792	946791	ontctg37	-	1	40000
chr1_1	946792	946891	Gap	+	1	100
chr1_1	946892	986891	ontctg209	-	1	40000
chr1_1	986892	986991	Gap	+	1	100
chr1_1	986992	1026991	ontctg142	-	1	40000
chr1_1	1026992	1027091	Gap	+	1	100
chr1_1	1027092	1067091	ontctg143	-	1	40000
chr1_1	1067092	1067191	Gap	+	1	100
chr1_1	1067192	1102169	ontctg213	-	1	34978
chr1_1	1102170	1102269	Gap	+	1	100
chr1_1	1102270	1117659	unitig00006520_ccs	-	1	15390
chr1_1	1117660	1117759	Gap	+	1	100
chr1_1	1117760	1128865	ontctg45	-	1	11106
chr1_1	1128866	1128965	Gap	+	1	100
chr1_1	1128966	1168965	ontctg137	-	1	40000
chr1_1	1168966	1169065	Gap	+	1	100
chr1_1	1169066	1209065	ontctg120	-	1	40000
chr1_1	1209066	1209165	Gap	+	1	100
chr1_1	1209166	1249165	ontctg186	-	1	40000
chr1_1	1249166	1249265	Gap	+	1	100
chr1_1	1249266	1329265	ontctg61	-	1	80000
chr1_1	1329266	1329365	Gap	+	1	100
chr1_1	1329366	1337415	ontctg176	-	1	8050
chr1_1	1337416	1337515	Gap	+	1	100
chr1_1	1337516	1377515	ontctg77	-	1	40000
chr1_1	1377516	1377615	Gap	+	1	100
chr1_1	1377616	1417615	ontctg74	-	1	40000
chr1_1	1417616	1417715	Gap	+	1	100
chr1_1	1417716	1457715	ontctg227	-	1	40000
chr1_1	1457716	1457815	Gap	+	1	100
chr1_1	1457816	1497815	ontctg157	-	1	40000
chr1_1	1497816	1497915	Gap	+	1	100
chr1_1	1497916	1500330	ontctg97	-	1	2415
chr1_1	1500331	1500430	Gap	+	1	100
chr1_1	1500431	1540430	ontctg123	-	1	40000
chr1_1	1540431	1540530	Gap	+	1	100
chr1_1	1540531	1580530	ontctg112	-	1	40000
chr1_1	1580531	1580630	Gap	+	1	100
chr1_1	1580631	1620630	ontctg212	-	1	40000
chr1_1	1620631	1620730	Gap	+	1	100
chr1_1	1620731	1660730	ontctg75	-	1	40000
chr1_1	1660731	1660830	Gap	+	1	100
chr1_1	1660831	1700830	ontctg60	-	1	40000
chr1_1	1700831	1700930	Gap	+	1	100
chr1_1	1700931	1740930	ontctg73	-	1	40000
chr1_1	1740931	1741030	Gap	+	1	100
chr1_1	1741031	1781030	ontctg8	-	1	40000
chr1_1	1781031	1781130	Gap	+	1	100
chr1_1	1781131	1821130	ontctg147	-	1	40000
chr1_1	1821131	1821230	Gap	+	1	100
chr1_1	1821231	1861230	ontctg102	-	1	40000
chr1_1	1861231	1861330	Gap	+	1	100
chr1_1	1861331	1901330	ontctg22	-	1	40000
chr1_1	1901331	1901430	Gap	+	1	100
chr1_1	1901431	2044095	ontctg20	-	1	142665
chr1_1	2044096	2044195	Gap	+	1	100
chr1_1	2044196	2124195	ontctg171	-	1	80000
chr1_1	2124196	2124295	Gap	+	1	100
chr1_1	2124296	2145379	ontctg27	-	1	21084
chr1_1	2145380	2145479	Gap	+	1	100
chr1_1	2145480	2185479	ontctg44	-	1	40000
chr1_1	2185480	2185579	Gap	+	1	100
chr1_1	2185580	2225579	ontctg78	-	1	40000
chr1_1	2225580	2225679	Gap	+	1	100
chr1_1	2225680	2265679	ontctg152	-	1	40000
chr1_1	2265680	2265779	Gap	+	1	100
chr1_1	2265780	2305779	ontctg38	-	1	40000
chr1_1	2305780	2305879	Gap	+	1	100
chr1_1	2305880	2345879	ontctg166	-	1	40000
chr1_1	2345880	2345979	Gap	+	1	100
chr1_1	2345980	2385979	ontctg71	-	1	40000
chr1_1	2385980	2386079	Gap	+	1	100
chr1_1	2386080	2418789	ontctg162	-	1	32710
chr1_1	2418790	2418889	Gap	+	1	100
chr1_1	2418890	2458889	ontctg177	-	1	40000
chr1_1	2458890	2458989	Gap	+	1	100
chr1_1	2458990	2498989	ontctg151	-	1	40000
chr1_1	2498990	2499089	Gap	+	1	100
chr1_1	2499090	2539089	ontctg165	-	1	40000
chr1_1	2539090	2539189	Gap	+	1	100
chr1_1	2539190	2574982	ontctg150	-	1	35793
chr1_1	2574983	2575082	Gap	+	1	100
chr1_1	2575083	2602330	ontctg2	-	1	27248
chr1_1	2602331	2602430	Gap	+	1	100
chr1_1	2602431	2620910	ontctg228	-	1	18480
chr1_1	2620911	2621010	Gap	+	1	100
chr1_1	2621011	2646484	unitig00001014_ccs	-	1	25474
chr1_1	2646485	2646584	Gap	+	1	100
chr1_1	2646585	2661674	unitig00006295_ccs	-	1	15090
chr1_1	2661675	2661774	Gap	+	1	100
chr1_1	2661775	2741774	ontctg43	-	1	80000
chr1_1	2741775	2741874	Gap	+	1	100
chr1_1	2741875	2747813	ontctg164	-	1	5939
chr1_1	2747814	2747913	Gap	+	1	100
chr1_1	2747914	2761432	unitig00005717_ccs	-	1	13519
chr1_1	2761433	2761532	Gap	+	1	100
chr1_1	2761533	2881532	ontctg93	-	1	120000
chr1_1	2881533	2881632	Gap	+	1	100
chr1_1	2881633	2893820	ontctg196	+	1	12188
chr1_1	2893821	2893920	Gap	+	1	100
chr1_1	2893921	2920529	unitig00001816_ccs	-	1	26609
chr1_1	2920530	2920629	Gap	+	1	100
chr1_1	2920630	2922792	ontctg197	-	1	2163
chr1_1	2922793	2922892	Gap	+	1	100
chr1_1	2922893	2932078	ontctg4241	-	1	9186
chr1_1	2932079	2932178	Gap	+	1	100
chr1_1	2932179	2972178	ontctg84	+	1	40000
chr1_1	2972179	2972278	Gap	+	1	100
chr1_1	2972279	2989759	ontctg64	+	1	17481
chr1_1	2989760	2989859	Gap	+	1	100
chr1_1	2989860	2996609	ontctg39	-	1	6750
chr1_1	2996610	2996709	Gap	+	1	100
chr1_1	2996710	3016780	unitig00001602_ccs	-	1	20071
chr1_1	3016781	3016880	Gap	+	1	100
chr1_1	3016881	3035997	ontctg56	+	1	19117
chr1_1	3035998	3036097	Gap	+	1	100
chr1_1	3036098	3076097	ontctg57	+	1	40000
chr1_1	3076098	3076197	Gap	+	1	100
chr1_1	3076198	3116197	ontctg50	-	1	40000
chr1_1	3116198	3116297	Gap	+	1	100
chr1_1	3116298	3156297	ontctg55	-	1	40000
chr1_1	3156298	3156397	Gap	+	1	100
chr1_1	3156398	3196397	ontctg173	+	1	40000
chr1_1	3196398	3196497	Gap	+	1	100
chr1_1	3196498	3236497	ontctg174	-	1	40000
chr1_1	3236498	3236597	Gap	+	1	100
chr1_1	3236598	3247063	ontctg70	-	1	10466
chr1_1	3247064	3247163	Gap	+	1	100
chr1_1	3247164	3287163	ontctg154	-	1	40000
chr1_1	3287164	3287263	Gap	+	1	100
chr1_1	3287264	3289519	ontctg135	-	1	2256
chr1_1	3289520	3289619	Gap	+	1	100
chr1_1	3289620	3307560	ontctg168	-	1	17941
chr1_1	3307561	3307660	Gap	+	1	100
chr1_1	3307661	3335412	ontctg167	+	1	27752
chr1_1	3335413	3335512	Gap	+	1	100
chr1_1	3335513	3344829	ontctg172	+	1	9317
chr1_1	3344830	3344929	Gap	+	1	100
chr1_1	3344930	3352024	ontctg225	-	1	7095
chr1_1	3352025	3352124	Gap	+	1	100
chr1_1	3352125	3392124	ontctg155	+	1	40000
chr1_1	3392125	3392224	Gap	+	1	100
chr1_1	3392225	3399787	ontctg169	+	1	7563
chr1_1	3399788	3399887	Gap	+	1	100
chr1_1	3399888	3407532	ontctg146	+	1	7645
chr1_1	3407533	3407632	Gap	+	1	100
chr1_1	3407633	3442325	unitig00000055_ccs	+	1	34693
chr1_1	3442326	3442425	Gap	+	1	100
chr1_1	3442426	3474596	unitig00000053_ccs	-	1	32171
chr1_1	3474597	3474696	Gap	+	1	100
chr1_1	3474697	3537640	ontctg100	-	1	62944
chr1_1	3537641	3537740	Gap	+	1	100
chr1_1	3537741	3577740	ontctg4208	-	1	40000
chr1_1	3577741	3577840	Gap	+	1	100
chr1_1	3577841	3617840	ontctg99	+	1	40000
chr1_1	3617841	3617940	Gap	+	1	100
chr1_1	3617941	3651789	ontctg199	+	1	33849
chr1_1	3651790	3651889	Gap	+	1	100
chr1_1	3651890	3680719	unitig00003743_ccs	-	1	28830
chr1_1	3680720	3680819	Gap	+	1	100
chr1_1	3680820	3738129	unitig00003674_ccs	-	1	57310
chr1_1	3738130	3738229	Gap	+	1	100
chr1_1	3738230	3756829	unitig00003710_ccs	+	1	18600
chr1_1	3756830	3756929	Gap	+	1	100
chr1_1	3756930	3773438	unitig00005022_ccs	-	1	16509
chr1_1	3773439	3773538	Gap	+	1	100
chr1_1	3773539	3813538	ontctg18	-	1	40000
chr1_1	3813539	3813638	Gap	+	1	100
chr1_1	3813639	3823305	ontctg17	+	1	9667
chr1_1	3823306	3823405	Gap	+	1	100
chr1_1	3823406	3839587	ontctg101	+	1	16182
chr1_1	3839588	3839687	Gap	+	1	100
chr1_1	3839688	3854314	unitig00001605_ccs	-	1	14627
chr1_1	3854315	3854414	Gap	+	1	100
chr1_1	3854415	3862803	ontctg66	+	1	8389
chr1_1	3862804	3862903	Gap	+	1	100
chr1_1	3862904	3888172	unitig00003129_ccs	+	1	25269
chr1_1	3888173	3888272	Gap	+	1	100
chr1_1	3888273	3928272	ontctg68	-	1	40000
chr1_1	3928273	3928372	Gap	+	1	100
chr1_1	3928373	3941648	ontctg134	-	1	13276
chr1_1	3941649	3941748	Gap	+	1	100
chr1_1	3941749	3971587	unitig00000583_ccs	-	1	29839
chr1_1	3971588	3971687	Gap	+	1	100
chr1_1	3971688	3985748	unitig00006502_ccs	+	1	14061
chr1_1	3985749	3985848	Gap	+	1	100
chr1_1	3985849	4038992	unitig00003299_ccs	+	1	53144
chr1_1	4038993	4039092	Gap	+	1	100
chr1_1	4039093	4051682	unitig00006819_ccs	-	1	12590
chr1_1	4051683	4051782	Gap	+	1	100
chr1_1	4051783	4063766	unitig00006820_ccs	+	1	11984
chr1_1	4063767	4063866	Gap	+	1	100
chr1_1	4063867	4101487	unitig00004102_ccs	-	1	37621
chr1_1	4101488	4101587	Gap	+	1	100
chr1_1	4101588	4176586	unitig00003373_ccs	-	1	74999
chr1_1	4176587	4176686	Gap	+	1	100
chr1_1	4176687	4426648	unitig00003298_ccs	-	1	249962
chr1_1	4426649	4426748	Gap	+	1	100
chr1_1	4426749	4818388	unitig00002636_ccs	-	1	391640
chr1_1	4818389	4818488	Gap	+	1	100
chr1_1	4818489	4850235	unitig00002634_ccs	+	1	31747
chr1_1	4850236	4850335	Gap	+	1	100
chr1_1	4850336	5009695	unitig00002633_ccs	-	1	159360
chr1_1	5009696	5009795	Gap	+	1	100
chr1_1	5009796	5382794	unitig00002632_ccs	-	1	372999
chr1_1	5382795	5382894	Gap	+	1	100
chr1_1	5382895	5707012	unitig00002768_ccs	-	1	324118
chr1_1	5707013	5707112	Gap	+	1	100
chr1_1	5707113	6726499	unitig00002630_ccs	-	1	1019387
chr1_1	6726500	6726599	Gap	+	1	100
chr1_1	6726600	7467098	unitig00002955_ccs	-	1	740499
chr1_1	7467099	7467198	Gap	+	1	100
chr1_1	7467199	9145358	unitig00002537_ccs	-	1	1678160
chr1_1	9145359	9145458	Gap	+	1	100
chr1_1	9145459	9152490	ontctg125	+	1	7032
chr1_1	9152491	9152590	Gap	+	1	100
chr1_1	9152591	9177688	ontctg26	+	1	25098
chr1_1	9177689	9177788	Gap	+	1	100
chr1_1	9177789	11654733	unitig00002535_ccs	-	1	2476945
chr1_1	11654734	11654833	Gap	+	1	100
chr1_1	11654834	20592574	unitig00004910_ccs	-	1	8937741
chr1_1	20592575	20592674	Gap	+	1	100
chr1_1	20592675	20615088	unitig00001603_ccs	+	1	22414
chr1_1	20615089	20615188	Gap	+	1	100
chr1_1	20615189	20641354	unitig00000592_ccs	+	1	26166
chr1_1	20641355	20641454	Gap	+	1	100
chr1_1	20641455	20659941	unitig00000595_ccs	-	1	18487
chr1_1	20659942	20660041	Gap	+	1	100
chr1_1	20660042	23737797	unitig00004906_ccs	-	1	3077756
chr1_1	23737798	23737897	Gap	+	1	100
chr1_1	23737898	25604452	unitig00002843_ccs	+	1	1866555
chr1_1	25604453	25604552	Gap	+	1	100
chr1_1	25604553	30059263	unitig00002510_ccs	-	1	4454711
chr1_1	30059264	30059363	Gap	+	1	100
chr1_1	30059364	30097597	unitig00006982_ccs	-	1	38234
chr1_1	30097598	30097697	Gap	+	1	100
chr1_1	30097698	30121433	unitig00004277_ccs	-	1	23736
chr1_1	30121434	30121533	Gap	+	1	100
chr1_1	30121534	30183465	unitig00006961_ccs	-	1	61932
chr1_1	30183466	30183565	Gap	+	1	100
chr1_1	30183566	30194587	ontctg104	+	1	11022
chr1_1	30194588	30194687	Gap	+	1	100
chr1_1	30194688	30714128	unitig00003123_ccs	-	1	519441
chr1_1	30714129	30714228	Gap	+	1	100
chr1_1	30714229	32079947	unitig00002931_ccs	+	1	1365719
chr1_1	32079948	32080047	Gap	+	1	100
chr1_1	32080048	37202463	unitig00000964_ccs	-	1	5122416
chr1_1	37202464	37202563	Gap	+	1	100
chr1_1	37202564	48761873	unitig00000962_ccs	-	1	11559310
chr1_1	48761874	48761973	Gap	+	1	100
chr1_1	48761974	48895403	unitig00003913_ccs	-	1	133430
chr1_1	48895404	48895503	Gap	+	1	100
chr1_1	48895504	48942278	unitig00004003_ccs	+	1	46775
chr1_1	48942279	48942378	Gap	+	1	100
chr1_1	48942379	48980450	unitig00003879_ccs	+	1	38072
chr1_1	48980451	48980550	Gap	+	1	100
chr1_1	48980551	49092316	unitig00003752_ccs	+	1	111766
chr1_1	49092317	49092416	Gap	+	1	100
chr1_1	49092417	49326081	unitig00004530_ccs	+	1	233665
chr1_1	49326082	49326181	Gap	+	1	100
chr1_1	49326182	49411586	unitig00004574_ccs	+	1	85405
chr1_1	49411587	49411686	Gap	+	1	100
chr1_1	49411687	49452111	unitig00004245_ccs	+	1	40425
chr1_1	49452112	49452211	Gap	+	1	100
chr1_1	49452212	49504351	unitig00004531_ccs	+	1	52140
chr1_1	49504352	49504451	Gap	+	1	100
chr1_1	49504452	49562189	unitig00003985_ccs	+	1	57738
chr1_1	49562190	49562289	Gap	+	1	100
chr1_1	49562290	49657470	unitig00003850_ccs	+	1	95181
chr1_1	49657471	49657570	Gap	+	1	100
chr1_1	49657571	49716116	unitig00004575_ccs	+	1	58546
chr1_1	49716117	49716216	Gap	+	1	100
chr1_1	49716217	49742926	unitig00003786_ccs	-	1	26710
chr1_1	49742927	49743026	Gap	+	1	100
chr1_1	49743027	49859553	unitig00003895_ccs	-	1	116527
chr1_1	49859554	49859653	Gap	+	1	100
chr1_1	49859654	49976448	unitig00003824_ccs	+	1	116795
chr1_1	49976449	49976548	Gap	+	1	100
chr1_1	49976549	49993196	unitig00004445_ccs	-	1	16648
chr1_1	49993197	49993296	Gap	+	1	100
chr1_1	49993297	50032654	unitig00004225_ccs	-	1	39358
chr1_1	50032655	50032754	Gap	+	1	100
chr1_1	50032755	59791895	unitig00000460_ccs	-	1	9759141
chr1_1	59791896	59791995	Gap	+	1	100
chr1_1	59791996	59831995	ontctg175	+	1	40000
chr1_1	59831996	59832095	Gap	+	1	100
chr1_1	59832096	62812505	unitig00000028_ccs	-	1	2980410
chr1_1	62812506	62812605	Gap	+	1	100
chr1_1	62812606	62827797	unitig00005467_ccs	+	1	15192
chr1_1	62827798	62827897	Gap	+	1	100
chr1_1	62827898	62858502	unitig00000027_ccs	+	1	30605
chr1_1	62858503	62858602	Gap	+	1	100
chr1_1	62858603	63476973	unitig00005466_ccs	-	1	618371
chr1_1	63476974	63477073	Gap	+	1	100
chr1_1	63477074	63497228	unitig00000064_ccs	+	1	20155
chr1_1	63497229	63497328	Gap	+	1	100
chr1_1	63497329	64185389	unitig00000022_ccs	-	1	688061
chr1_1	64185390	64185489	Gap	+	1	100
chr1_1	64185490	64199583	ontctg178	-	1	14094
chr1_1	64199584	64199683	Gap	+	1	100
chr1_1	64199684	64223855	unitig00000059_ccs	-	1	24172
chr1_1	64223856	64223955	Gap	+	1	100
chr1_1	64223956	64240370	unitig00000061_ccs	-	1	16415
chr1_1	64240371	64240470	Gap	+	1	100
chr1_1	64240471	64268801	unitig00000018_ccs	-	1	28331
chr1_1	64268802	64268901	Gap	+	1	100
chr1_1	64268902	64687775	unitig00000017_ccs	-	1	418874
chr1_1	64687776	64687875	Gap	+	1	100
chr1_1	64687876	65631008	unitig00000016_ccs_2	-	1	943133
chr1_1	65631009	65631108	Gap	+	1	100
chr1_1	65631109	65671108	ontctg190	+	1	40000
chr1_1	65671109	65671208	Gap	+	1	100
chr1_1	65671209	66706479	unitig00000051_ccs	-	1	1035271
chr1_1	66706480	66706579	Gap	+	1	100
chr1_1	66706580	67206559	unitig00000050_ccs	-	1	499980
chr1_1	67206560	67206659	Gap	+	1	100
chr1_1	67206660	68051380	unitig00001277_ccs	-	1	844721
chr1_1	68051381	68051480	Gap	+	1	100
chr1_1	68051481	68885157	unitig00000049_ccs	-	1	833677
chr1_1	68885158	68885257	Gap	+	1	100
chr1_1	68885258	68962126	unitig00001279_ccs	-	1	76869
chr1_1	68962127	68962226	Gap	+	1	100
chr1_1	68962227	69254678	unitig00000047_ccs	-	1	292452
chr1_1	69254679	69254778	Gap	+	1	100
chr1_1	69254779	69445560	unitig00000046_ccs	-	1	190782
chr1_1	69445561	69445660	Gap	+	1	100
chr1_1	69445661	69516791	unitig00000045_ccs	-	1	71131
chr1_1	69516792	69516891	Gap	+	1	100
chr1_1	69516892	69532621	unitig00005840_ccs	+	1	15730
chr1_1	69532622	69532721	Gap	+	1	100
chr1_1	69532722	71294846	unitig00000044_ccs	-	1	1762125
chr1_1	71294847	71294946	Gap	+	1	100
chr1_1	71294947	71308253	unitig00001293_ccs	+	1	13307
chr1_1	71308254	71308353	Gap	+	1	100
chr1_1	71308354	71348353	ontctg192	+	1	40000
chr1_1	71348354	71348453	Gap	+	1	100
chr1_1	71348454	71547919	unitig00000039_ccs	-	1	199466
chr1_1	71547920	71548019	Gap	+	1	100
chr1_1	71548020	71632288	unitig00001291_ccs	-	1	84269
chr1_1	71632289	71632388	Gap	+	1	100
chr1_1	71632389	71682486	unitig00000037_ccs	-	1	50098
chr1_1	71682487	71682586	Gap	+	1	100
chr1_1	71682587	71711018	unitig00000036_ccs	+	1	28432
chr1_1	71711019	71711118	Gap	+	1	100
chr1_1	71711119	71729907	unitig00003548_ccs	-	1	18789
chr1_1	71729908	71730007	Gap	+	1	100
chr1_1	71730008	71754052	unitig00003535_ccs	-	1	24045
chr1_1	71754053	71754152	Gap	+	1	100
chr1_1	71754153	72031152	unitig00001280_ccs	+	1	277000
chr1_1	72031153	72031252	Gap	+	1	100
chr1_1	72031253	72431252	unitig00000035_ccs_1	-	1	400000
chr1_1	72431253	72431352	Gap	+	1	100
chr1_1	72431353	72450185	unitig00001289_ccs	-	1	18833
chr1_1	72450186	72450285	Gap	+	1	100
chr1_1	72450286	72494356	unitig00000033_ccs	-	1	44071
chr1_1	72494357	72494456	Gap	+	1	100
chr1_1	72494457	72507021	ontctg207	+	1	12565
chr1_1	72507022	72507121	Gap	+	1	100
chr1_1	72507122	72522800	unitig00000124_ccs	-	1	15679
chr1_1	72522801	72522900	Gap	+	1	100
chr1_1	72522901	72538309	unitig00001009_ccs	+	1	15409
chr1_1	72538310	72538409	Gap	+	1	100
chr1_1	72538410	72564736	unitig00001010_ccs	+	1	26327
chr1_1	72564737	72564836	Gap	+	1	100
chr1_1	72564837	72679699	unitig00000131_ccs	+	1	114863
chr1_1	72679700	72679799	Gap	+	1	100
chr1_1	72679800	73014292	unitig00005745_ccs	+	1	334493
chr1_1	73014293	73014392	Gap	+	1	100
chr1_1	73014393	73157477	unitig00000132_ccs_2	+	1	143085
chr1_1	73157478	73157577	Gap	+	1	100
chr1_1	73157578	73336201	unitig00000133_ccs	+	1	178624
chr1_1	73336202	73336301	Gap	+	1	100
chr1_1	73336302	73755593	unitig00005740_ccs	-	1	419292
chr1_1	73755594	73755693	Gap	+	1	100
chr1_1	73755694	74059317	unitig00000134_ccs_2	+	1	303624
chr1_1	74059318	74059417	Gap	+	1	100
chr1_1	74059418	74099417	ontctg198	-	1	40000
chr1_1	74099418	74099517	Gap	+	1	100
chr1_1	74099518	74121378	unitig00000136_ccs	+	1	21861
chr1_1	74121379	74121478	Gap	+	1	100
chr1_1	74121479	74246695	unitig00000135_ccs	+	1	125217
chr1_1	74246696	74246795	Gap	+	1	100
chr1_1	74246796	74270718	unitig00000997_ccs	+	1	23923
chr1_1	74270719	74270818	Gap	+	1	100
chr1_1	74270819	74290635	unitig00000996_ccs	-	1	19817
chr1_1	74290636	74290735	Gap	+	1	100
chr1_1	74290736	75857706	unitig00000138_ccs	+	1	1566971
chr1_1	75857707	75857806	Gap	+	1	100
chr1_1	75857807	75863140	ontctg203	-	1	5334
chr1_1	75863141	75863240	Gap	+	1	100
chr1_1	75863241	76016866	unitig00000139_ccs	+	1	153626
chr1_1	76016867	76016966	Gap	+	1	100
chr1_1	76016967	76798631	unitig00000140_ccs	+	1	781665
chr1_1	76798632	76798731	Gap	+	1	100
chr1_1	76798732	76968147	unitig00000142_ccs	+	1	169416
chr1_1	76968148	76968247	Gap	+	1	100
chr1_1	76968248	77377642	unitig00005714_ccs	-	1	409395
chr1_1	77377643	77377742	Gap	+	1	100
chr1_1	77377743	77402656	unitig00000975_ccs	+	1	24914
chr1_1	77402657	77402756	Gap	+	1	100
chr1_1	77402757	77431688	unitig00000977_ccs	+	1	28932
chr1_1	77431689	77431788	Gap	+	1	100
chr1_1	77431789	77455395	unitig00000147_ccs	-	1	23607
chr1_1	77455396	77455495	Gap	+	1	100
chr1_1	77455496	77477883	unitig00000974_ccs	+	1	22388
chr1_1	77477884	77477983	Gap	+	1	100
chr1_1	77477984	77630369	unitig00005696_ccs	-	1	152386
chr1_1	77630370	77630469	Gap	+	1	100
chr1_1	77630470	78773383	unitig00000151_ccs	+	1	1142914
chr1_1	78773384	78773483	Gap	+	1	100
chr1_1	78773484	78778047	ontctg208	+	1	4564
chr1_1	78778048	78778147	Gap	+	1	100
chr1_1	78778148	81075574	unitig00005707_ccs	-	1	2297427
chr1_1	81075575	81075674	Gap	+	1	100
chr1_1	81075675	81112525	unitig00000982_ccs	-	1	36851
chr1_1	81112526	81112625	Gap	+	1	100
chr1_1	81112626	82375770	unitig00005705_ccs	+	1	1263145
chr1_1	82375771	82375870	Gap	+	1	100
chr1_1	82375871	82769274	unitig00000156_ccs	+	1	393404
chr1_1	82769275	82769374	Gap	+	1	100
chr1_1	82769375	82949194	unitig00000879_ccs	-	1	179820
chr1_1	82949195	82949294	Gap	+	1	100
chr1_1	82949295	83144452	unitig00000878_ccs	-	1	195158
chr1_1	83144453	83144552	Gap	+	1	100
chr1_1	83144553	83164521	unitig00005704_ccs	-	1	19969
chr1_1	83164522	83164621	Gap	+	1	100
chr1_1	83164622	83178222	unitig00005703_ccs	+	1	13601
chr1_1	83178223	83178322	Gap	+	1	100
chr1_1	83178323	83193498	unitig00005702_ccs	+	1	15176
chr1_1	83193499	83193598	Gap	+	1	100
chr1_1	83193599	86273502	unitig00000973_ccs	+	1	3079904
chr1_1	86273503	86273602	Gap	+	1	100
chr1_1	86273603	87486259	unitig00006522_ccs	+	1	1212657
chr1_1	87486260	87486359	Gap	+	1	100
chr1_1	87486360	88006626	unitig00000875_ccs	-	1	520267
chr1_1	88006627	88006726	Gap	+	1	100
chr1_1	88006727	88070658	unitig00000872_ccs	-	1	63932
chr1_1	88070659	88070758	Gap	+	1	100
chr1_1	88070759	88487152	unitig00000870_ccs	-	1	416394
chr1_1	88487153	88487252	Gap	+	1	100
chr1_1	88487253	88509166	unitig00006516_ccs	+	1	21914
chr1_1	88509167	88509266	Gap	+	1	100
chr1_1	88509267	88522502	unitig00006515_ccs	-	1	13236
chr1_1	88522503	88522602	Gap	+	1	100
chr1_1	88522603	88548372	unitig00001011_ccs	-	1	25770
chr1_1	88548373	88548472	Gap	+	1	100
chr1_1	88548473	88578195	unitig00000871_ccs	-	1	29723
chr1_2	1	10787	ontctg459	+	1	10787
chr1_2	10788	10887	Gap	+	1	100
chr1_2	10888	50887	ontctg468	+	1	40000
chr1_2	50888	50987	Gap	+	1	100
chr1_2	50988	90987	ontctg311	+	1	40000
chr1_2	90988	91087	Gap	+	1	100
chr1_2	91088	131087	ontctg318	+	1	40000
chr1_2	131088	131187	Gap	+	1	100
chr1_2	131188	171187	ontctg477	+	1	40000
chr1_2	171188	171287	Gap	+	1	100
chr1_2	171288	194320	ontctg307	+	1	23033
chr1_2	194321	194420	Gap	+	1	100
chr1_2	194421	274420	ontctg274	+	1	80000
chr1_2	274421	274520	Gap	+	1	100
chr1_2	274521	314520	ontctg278	+	1	40000
chr1_2	314521	314620	Gap	+	1	100
chr1_2	314621	334571	ontctg314	+	1	19951
chr1_2	334572	334671	Gap	+	1	100
chr1_2	334672	374671	ontctg267	+	1	40000
chr1_2	374672	374771	Gap	+	1	100
chr1_2	374772	414582	ontctg322	+	1	39811
chr1_2	414583	414682	Gap	+	1	100
chr1_2	414683	417173	ontctg365	+	1	2491
chr1_2	417174	417273	Gap	+	1	100
chr1_2	417274	457273	ontctg395	+	1	40000
chr1_2	457274	457373	Gap	+	1	100
chr1_2	457374	497373	ontctg381	+	1	40000
chr1_2	497374	497473	Gap	+	1	100
chr1_2	497474	512044	unitig00004400_ccs	+	1	14571
chr1_2	512045	512144	Gap	+	1	100
chr1_2	512145	516659	ontctg237	+	1	4515
chr1_2	516660	516759	Gap	+	1	100
chr1_2	516760	556759	ontctg248	+	1	40000
chr1_2	556760	556859	Gap	+	1	100
chr1_2	556860	596859	ontctg363	+	1	40000
chr1_2	596860	596959	Gap	+	1	100
chr1_2	596960	636959	ontctg471	+	1	40000
chr1_2	636960	637059	Gap	+	1	100
chr1_2	637060	641157	ontctg408	+	1	4098
chr1_2	641158	641257	Gap	+	1	100
chr1_2	641258	658668	ontctg452	+	1	17411
chr1_2	658669	658768	Gap	+	1	100
chr1_2	658769	710666	ontctg392	+	1	51898
chr1_2	710667	710766	Gap	+	1	100
chr1_2	710767	770377	ontctg329	+	1	59611
chr1_2	770378	770477	Gap	+	1	100
chr1_2	770478	810477	ontctg294	+	1	40000
chr1_2	810478	810577	Gap	+	1	100
chr1_2	810578	850577	ontctg359	+	1	40000
chr1_2	850578	850677	Gap	+	1	100
chr1_2	850678	857876	ontctg442	+	1	7199
chr1_2	857877	857976	Gap	+	1	100
chr1_2	857977	860879	ontctg346	+	1	2903
chr1_2	860880	860979	Gap	+	1	100
chr1_2	860980	877163	ontctg478	+	1	16184
chr1_2	877164	877263	Gap	+	1	100
chr1_2	877264	917263	ontctg287	+	1	40000
chr1_2	917264	917363	Gap	+	1	100
chr1_2	917364	957363	ontctg438	+	1	40000
chr1_2	957364	957463	Gap	+	1	100
chr1_2	957464	997463	ontctg443	+	1	40000
chr1_2	997464	997563	Gap	+	1	100
chr1_2	997564	1077563	ontctg335	+	1	80000
chr1_2	1077564	1077663	Gap	+	1	100
chr1_2	1077664	1106134	unitig00000054_ccs	+	1	28471
chr1_2	1106135	1106234	Gap	+	1	100
chr1_2	1106235	1125978	ontctg326	+	1	19744
chr1_2	1125979	1126078	Gap	+	1	100
chr1_2	1126079	1136412	ontctg255	+	1	10334
chr1_2	1136413	1136512	Gap	+	1	100
chr1_2	1136513	1176512	ontctg405	+	1	40000
chr1_2	1176513	1176612	Gap	+	1	100
chr1_2	1176613	1216612	ontctg276	+	1	40000
chr1_2	1216613	1216712	Gap	+	1	100
chr1_2	1216713	1256712	ontctg288	+	1	40000
chr1_2	1256713	1256812	Gap	+	1	100
chr1_2	1256813	1296812	ontctg344	+	1	40000
chr1_2	1296813	1296912	Gap	+	1	100
chr1_2	1296913	1336912	ontctg295	+	1	40000
chr1_2	1336913	1337012	Gap	+	1	100
chr1_2	1337013	1377012	ontctg388	+	1	40000
chr1_2	1377013	1377112	Gap	+	1	100
chr1_2	1377113	1417112	ontctg368	+	1	40000
chr1_2	1417113	1417212	Gap	+	1	100
chr1_2	1417213	1457212	ontctg375	+	1	40000
chr1_2	1457213	1457312	Gap	+	1	100
chr1_2	1457313	1497312	ontctg317	+	1	40000
chr1_2	1497313	1497412	Gap	+	1	100
chr1_2	1497413	1537412	ontctg397	+	1	40000
chr1_2	1537413	1537512	Gap	+	1	100
chr1_2	1537513	1556239	unitig00004357_ccs	+	1	18727
chr1_2	1556240	1556339	Gap	+	1	100
chr1_2	1556340	1585560	ontctg420	+	1	29221
chr1_2	1585561	1585660	Gap	+	1	100
chr1_2	1585661	1603269	ontctg367	+	1	17609
chr1_2	1603270	1603369	Gap	+	1	100
chr1_2	1603370	1643369	ontctg447	+	1	40000
chr1_2	1643370	1643469	Gap	+	1	100
chr1_2	1643470	1683469	ontctg361	+	1	40000
chr1_2	1683470	1683569	Gap	+	1	100
chr1_2	1683570	1689206	ontctg299	+	1	5637
chr1_2	1689207	1689306	Gap	+	1	100
chr1_2	1689307	1729306	ontctg249	+	1	40000
chr1_2	1729307	1729406	Gap	+	1	100
chr1_2	1729407	1751029	ontctg409	+	1	21623
chr1_2	1751030	1751129	Gap	+	1	100
chr1_2	1751130	1791129	ontctg284	+	1	40000
chr1_2	1791130	1791229	Gap	+	1	100
chr1_2	1791230	1831229	ontctg357	+	1	40000
chr1_2	1831230	1831329	Gap	+	1	100
chr1_2	1831330	1871329	ontctg264	+	1	40000
chr1_2	1871330	1871429	Gap	+	1	100
chr1_2	1871430	1885271	ontctg415	+	1	13842
chr1_2	1885272	1885371	Gap	+	1	100
chr1_2	1885372	1909574	ontctg246	+	1	24203
chr1_2	1909575	1909674	Gap	+	1	100
chr1_2	1909675	1949674	ontctg404	+	1	40000
chr1_2	1949675	1949774	Gap	+	1	100
chr1_2	1949775	2029774	ontctg383	+	1	80000
chr1_2	2029775	2029874	Gap	+	1	100
chr1_2	2029875	2069874	ontctg279	+	1	40000
chr1_2	2069875	2069974	Gap	+	1	100
chr1_2	2069975	2109974	ontctg374	+	1	40000
chr1_2	2109975	2110074	Gap	+	1	100
chr1_2	2110075	2135881	unitig00004313_ccs	+	1	25807
chr1_2	2135882	2135981	Gap	+	1	100
chr1_2	2135982	2144211	ontctg298	+	1	8230
chr1_2	2144212	2144311	Gap	+	1	100
chr1_2	2144312	2184311	ontctg332	+	1	40000
chr1_2	2184312	2184411	Gap	+	1	100
chr1_2	2184412	2208415	unitig00004319_ccs	+	1	24004
chr1_2	2208416	2208515	Gap	+	1	100
chr1_2	2208516	2248515	ontctg398	+	1	40000
chr1_2	2248516	2248615	Gap	+	1	100
chr1_2	2248616	2288615	ontctg460	+	1	40000
chr1_2	2288616	2288715	Gap	+	1	100
chr1_2	2288716	2328715	ontctg320	+	1	40000
chr1_2	2328716	2328815	Gap	+	1	100
chr1_2	2328816	2368815	ontctg289	+	1	40000
chr1_2	2368816	2368915	Gap	+	1	100
chr1_2	2368916	2408915	ontctg364	+	1	40000
chr1_2	2408916	2409015	Gap	+	1	100
chr1_2	2409016	2449015	ontctg330	+	1	40000
chr1_2	2449016	2449115	Gap	+	1	100
chr1_2	2449116	2569115	ontctg319	+	1	120000
chr1_2	2569116	2569215	Gap	+	1	100
chr1_2	2569216	2689215	ontctg354	+	1	120000
chr1_2	2689216	2689315	Gap	+	1	100
chr1_2	2689316	2769315	ontctg262	+	1	80000
chr1_2	2769316	2769415	Gap	+	1	100
chr1_2	2769416	2849415	ontctg373	+	1	80000
chr1_2	2849416	2849515	Gap	+	1	100
chr1_2	2849516	2913643	ontctg337	+	1	64128
chr1_2	2913644	2913743	Gap	+	1	100
chr1_2	2913744	2931450	ontctg256	+	1	17707
chr1_2	2931451	2931550	Gap	+	1	100
chr1_2	2931551	3011550	ontctg341	-	1	80000
chr1_2	3011551	3011650	Gap	+	1	100
chr1_2	3011651	3131650	ontctg286	-	1	120000
chr1_2	3131651	3131750	Gap	+	1	100
chr1_2	3131751	3211750	ontctg469	-	1	80000
chr1_2	3211751	3211850	Gap	+	1	100
chr1_2	3211851	3251850	ontctg418	+	1	40000
chr1_2	3251851	3251950	Gap	+	1	100
chr1_2	3251951	3415063	ontctg252	+	1	163113
chr1_2	3415064	3415163	Gap	+	1	100
chr1_2	3415164	3455163	ontctg251	+	1	40000
chr1_2	3455164	3455263	Gap	+	1	100
chr1_2	3455264	3479001	unitig00000065_ccs	+	1	23738
chr1_2	3479002	3479101	Gap	+	1	100
chr1_2	3479102	3519101	ontctg266	+	1	40000
chr1_2	3519102	3519201	Gap	+	1	100
chr1_2	3519202	3532194	unitig00007091_ccs	+	1	12993
chr1_2	3532195	3532294	Gap	+	1	100
chr1_2	3532295	3572294	ontctg386	+	1	40000
chr1_2	3572295	3572394	Gap	+	1	100
chr1_2	3572395	3612394	ontctg273	+	1	40000
chr1_2	3612395	3612494	Gap	+	1	100
chr1_2	3612495	3652494	ontctg260	+	1	40000
chr1_2	3652495	3652594	Gap	+	1	100
chr1_2	3652595	3653796	ontctg247	+	1	1202
chr1_2	3653797	3653896	Gap	+	1	100
chr1_2	3653897	3693896	ontctg303	+	1	40000
chr1_2	3693897	3693996	Gap	+	1	100
chr1_2	3693997	3733996	ontctg280	+	1	40000
chr1_2	3733997	3734096	Gap	+	1	100
chr1_2	3734097	3846267	unitig00003848_ccs	+	1	112171
chr1_2	3846268	3846367	Gap	+	1	100
chr1_2	3846368	3886367	ontctg253	+	1	40000
chr1_2	3886368	3886467	Gap	+	1	100
chr1_2	3886468	3926467	ontctg261	+	1	40000
chr1_2	3926468	3926567	Gap	+	1	100
chr1_2	3926568	3966567	ontctg239	+	1	40000
chr1_2	3966568	3966667	Gap	+	1	100
chr1_2	3966668	4006667	ontctg268	+	1	40000
chr1_2	4006668	4006767	Gap	+	1	100
chr1_2	4006768	4017928	ontctg445	+	1	11161
chr1_2	4017929	4018028	Gap	+	1	100
chr1_2	4018029	4058028	ontctg277	+	1	40000
chr1_2	4058029	4058128	Gap	+	1	100
chr1_2	4058129	4084511	unitig00003973_ccs	-	1	26383
chr1_2	4084512	4084611	Gap	+	1	100
chr1_2	4084612	4156780	unitig00001604_ccs	+	1	72169
chr1_2	4156781	4156880	Gap	+	1	100
chr1_2	4156881	4194577	unitig00004020_ccs	+	1	37697
chr1_2	4194578	4194677	Gap	+	1	100
chr1_2	4194678	4225684	unitig00004288_ccs	-	1	31007
chr1_2	4225685	4225784	Gap	+	1	100
chr1_2	4225785	4243408	unitig00002538_ccs	+	1	17624
chr1_2	4243409	4243508	Gap	+	1	100
chr1_2	4243509	4276876	unitig00003999_ccs	+	1	33368
chr1_2	4276877	4276976	Gap	+	1	100
chr1_2	4276977	4316976	ontctg291	+	1	40000
chr1_2	4316977	4317076	Gap	+	1	100
chr1_2	4317077	4357076	ontctg305	+	1	40000
chr1_2	4357077	4357176	Gap	+	1	100
chr1_2	4357177	4378582	ontctg301	-	1	21406
chr1_2	4378583	4378682	Gap	+	1	100
chr1_2	4378683	4458682	ontctg431	+	1	80000
chr1_2	4458683	4458782	Gap	+	1	100
chr1_2	4458783	4498782	ontctg245	-	1	40000
chr1_2	4498783	4498882	Gap	+	1	100
chr1_2	4498883	4538882	ontctg308	+	1	40000
chr1_2	4538883	4538982	Gap	+	1	100
chr1_2	4538983	4578982	ontctg310	+	1	40000
chr1_2	4578983	4579082	Gap	+	1	100
chr1_2	4579083	4581973	ontctg4169	+	1	2891
chr1_2	4581974	4582073	Gap	+	1	100
chr1_2	4582074	4599760	unitig00002246_ccs	+	1	17687
chr1_2	4599761	4599860	Gap	+	1	100
chr1_2	4599861	4665885	unitig00004039_ccs	-	1	66025
chr1_2	4665886	4665985	Gap	+	1	100
chr1_2	4665986	4705985	ontctg321	-	1	40000
chr1_2	4705986	4706085	Gap	+	1	100
chr1_2	4706086	4720968	unitig00004019_ccs	-	1	14883
chr1_2	4720969	4721068	Gap	+	1	100
chr1_2	4721069	4746007	unitig00003789_ccs	+	1	24939
chr1_2	4746008	4746107	Gap	+	1	100
chr1_2	4746108	4800605	unitig00004529_ccs	-	1	54498
chr1_2	4800606	4800705	Gap	+	1	100
chr1_2	4800706	4831190	unitig00004237_ccs	+	1	30485
chr1_2	4831191	4831290	Gap	+	1	100
chr1_2	4831291	4862209	ontctg242	-	1	30919
chr1_2	4862210	4862309	Gap	+	1	100
chr1_2	4862310	4889734	unitig00003928_ccs	+	1	27425
chr1_2	4889735	4889834	Gap	+	1	100
chr1_2	4889835	4939760	unitig00004144_ccs	+	1	49926
chr1_2	4939761	4939860	Gap	+	1	100
chr1_2	4939861	4954729	unitig00006962_ccs	+	1	14869
chr1_2	4954730	4954829	Gap	+	1	100
chr1_2	4954830	4979844	unitig00003880_ccs	+	1	25015
chr1_2	4979845	4979944	Gap	+	1	100
chr1_2	4979945	5054920	unitig00004106_ccs	-	1	74976
chr1_2	5054921	5055020	Gap	+	1	100
chr1_2	5055021	5079038	unitig00004241_ccs	-	1	24018
chr1_2	5079039	5079138	Gap	+	1	100
chr1_2	5079139	5094891	unitig00006983_ccs	+	1	15753
chr1_2	5094892	5094991	Gap	+	1	100
chr1_2	5094992	5099956	ontctg349	-	1	4965
chr1_2	5099957	5100056	Gap	+	1	100
chr1_2	5100057	5124665	ontctg353	+	1	24609
chr1_2	5124666	5124765	Gap	+	1	100
chr1_2	5124766	5204765	ontctg351	+	1	80000
chr1_2	5204766	5204865	Gap	+	1	100
chr1_2	5204866	5244865	ontctg352	+	1	40000
chr1_2	5244866	5244965	Gap	+	1	100
chr1_2	5244966	5262286	unitig00001076_ccs	+	1	17321
chr1_2	5262287	5262386	Gap	+	1	100
chr1_2	5262387	5302386	ontctg235	-	1	40000
chr1_2	5302387	5302486	Gap	+	1	100
chr1_2	5302487	5313845	unitig00005779_ccs	+	1	11359
chr1_2	5313846	5313945	Gap	+	1	100
chr1_2	5313946	5341623	ontctg350	-	1	27678
chr1_2	5341624	5341723	Gap	+	1	100
chr1_2	5341724	5381723	ontctg254	-	1	40000
chr1_2	5381724	5381823	Gap	+	1	100
chr1_2	5381824	5391526	ontctg271	+	1	9703
chr1_2	5391527	5391626	Gap	+	1	100
chr1_2	5391627	5408175	unitig00003596_ccs	-	1	16549
chr1_2	5408176	5408275	Gap	+	1	100
chr1_2	5408276	5433173	unitig00003681_ccs	+	1	24898
chr1_2	5433174	5433273	Gap	+	1	100
chr1_2	5433274	5480392	unitig00006854_ccs	-	1	47119
chr1_2	5480393	5480492	Gap	+	1	100
chr1_2	5480493	5492826	unitig00003537_ccs	+	1	12334
chr1_2	5492827	5492926	Gap	+	1	100
chr1_2	5492927	5550085	unitig00006856_ccs	-	1	57159
chr1_2	5550086	5550185	Gap	+	1	100
chr1_2	5550186	5609144	unitig00004085_ccs	+	1	58959
chr1_2	5609145	5609244	Gap	+	1	100
chr1_2	5609245	5680007	unitig00006851_ccs	-	1	70763
chr1_2	5680008	5680107	Gap	+	1	100
chr1_2	5680108	5747498	unitig00003585_ccs	-	1	67391
chr1_2	5747499	5747598	Gap	+	1	100
chr1_2	5747599	5874537	unitig00003534_ccs	+	1	126939
chr1_2	5874538	5874637	Gap	+	1	100
chr1_2	5874638	5896546	unitig00003729_ccs	+	1	21909
chr1_2	5896547	5896646	Gap	+	1	100
chr1_2	5896647	5948239	unitig00003512_ccs	+	1	51593
chr1_2	5948240	5948339	Gap	+	1	100
chr1_2	5948340	6098165	unitig00003513_ccs	+	1	149826
chr1_2	6098166	6098265	Gap	+	1	100
chr1_2	6098266	6223619	unitig00003536_ccs	+	1	125354
chr1_2	6223620	6223719	Gap	+	1	100
chr1_2	6223720	6693559	unitig00006500_ccs	-	1	469840
chr1_2	6693560	6693659	Gap	+	1	100
chr1_2	6693660	6720018	unitig00002635_ccs	-	1	26359
chr1_2	6720019	6720118	Gap	+	1	100
chr1_2	6720119	7036929	unitig00006503_ccs	+	1	316811
chr1_2	7036930	7037029	Gap	+	1	100
chr1_2	7037030	7472757	unitig00002631_ccs	-	1	435728
chr1_2	7472758	7472857	Gap	+	1	100
chr1_2	7472858	8334289	unitig00002765_ccs	-	1	861432
chr1_2	8334290	8334389	Gap	+	1	100
chr1_2	8334390	8428169	unitig00003663_ccs	-	1	93780
chr1_2	8428170	8428269	Gap	+	1	100
chr1_2	8428270	8713233	unitig00002178_ccs	-	1	284964
chr1_2	8713234	8713333	Gap	+	1	100
chr1_2	8713334	8994837	unitig00002177_ccs	-	1	281504
chr1_2	8994838	8994937	Gap	+	1	100
chr1_2	8994938	9025203	ontctg259	+	1	30266
chr1_2	9025204	9025303	Gap	+	1	100
chr1_2	9025304	11911823	unitig00000585_ccs	+	1	2886520
chr1_2	11911824	11911923	Gap	+	1	100
chr1_2	11911924	15035951	unitig00000586_ccs	+	1	3124028
chr1_2	15035952	15036051	Gap	+	1	100
chr1_2	15036052	16243982	unitig00000587_ccs	+	1	1207931
chr1_2	16243983	16244082	Gap	+	1	100
chr1_2	16244083	16857589	unitig00000588_ccs	+	1	613507
chr1_2	16857590	16857689	Gap	+	1	100
chr1_2	16857690	18005051	unitig00000589_ccs	+	1	1147362
chr1_2	18005052	18005151	Gap	+	1	100
chr1_2	18005152	19212290	unitig00000590_ccs	+	1	1207139
chr1_2	19212291	19212390	Gap	+	1	100
chr1_2	19212391	23502498	unitig00000591_ccs	+	1	4290108
chr1_2	23502499	23502598	Gap	+	1	100
chr1_2	23502599	27074815	unitig00001809_ccs	-	1	3572217
chr1_2	27074816	27074915	Gap	+	1	100
chr1_2	27074916	27408350	unitig00000593_ccs	+	1	333435
chr1_2	27408351	27408450	Gap	+	1	100
chr1_2	27408451	27448450	ontctg324	+	1	40000
chr1_2	27448451	27448550	Gap	+	1	100
chr1_2	27448551	27490000	ontctg323	-	1	41450
chr1_2	27490001	27490100	Gap	+	1	100
chr1_2	27490101	27497442	ontctg257	+	1	7342
chr1_2	27497443	27497542	Gap	+	1	100
chr1_2	27497543	27502189	ontctg348	+	1	4647
chr1_2	27502190	27502289	Gap	+	1	100
chr1_2	27502290	32849715	unitig00000594_ccs	+	1	5347426
chr1_2	32849716	32849815	Gap	+	1	100
chr1_2	32849816	32869459	unitig00001288_ccs	+	1	19644
chr1_2	32869460	32869559	Gap	+	1	100
chr1_2	32869560	32887146	unitig00004457_ccs	-	1	17587
chr1_2	32887147	32887246	Gap	+	1	100
chr1_2	32887247	32914369	ontctg436	+	1	27123
chr1_2	32914370	32914469	Gap	+	1	100
chr1_2	32914470	32917706	ontctg433	-	1	3237
chr1_2	32917707	32917806	Gap	+	1	100
chr1_2	32917807	32939660	unitig00000048_ccs	+	1	21854
chr1_2	32939661	32939760	Gap	+	1	100
chr1_2	32939761	32955482	ontctg435	-	1	15722
chr1_2	32955483	32955582	Gap	+	1	100
chr1_2	32955583	32958722	ontctg434	-	1	3140
chr1_2	32958723	32958822	Gap	+	1	100
chr1_2	32958823	32981000	unitig00004347_ccs	+	1	22178
chr1_2	32981001	32981100	Gap	+	1	100
chr1_2	32981101	37364190	unitig00004970_ccs	+	1	4383090
chr1_2	37364191	37364290	Gap	+	1	100
chr1_2	37364291	38957976	unitig00004971_ccs	+	1	1593686
chr1_2	38957977	38958076	Gap	+	1	100
chr1_2	38958077	38996704	unitig00004166_ccs	-	1	38628
chr1_2	38996705	38996804	Gap	+	1	100
chr1_2	38996805	39389081	unitig00003192_ccs	-	1	392277
chr1_2	39389082	39389181	Gap	+	1	100
chr1_2	39389182	39401291	unitig00004054_ccs	-	1	12110
chr1_2	39401292	39401391	Gap	+	1	100
chr1_2	39401392	39445852	unitig00004227_ccs	-	1	44461
chr1_2	39445853	39445952	Gap	+	1	100
chr1_2	39445953	46337306	unitig00000032_ccs	-	1	6891354
chr1_2	46337307	46337406	Gap	+	1	100
chr1_2	46337407	46357533	unitig00000031_ccs	-	1	20127
chr1_2	46357534	46357633	Gap	+	1	100
chr1_2	46357634	46397633	ontctg419	+	1	40000
chr1_2	46397634	46397733	Gap	+	1	100
chr1_2	46397734	67655083	unitig00000029_ccs	-	1	21257350
chr1_2	67655084	67655183	Gap	+	1	100
chr1_2	67655184	67695183	ontctg410	+	1	40000
chr1_2	67695184	67695283	Gap	+	1	100
chr1_2	67695284	70520595	unitig00000056_ccs	+	1	2825312
chr1_2	70520596	70520695	Gap	+	1	100
chr1_2	70520696	70527594	ontctg421	+	1	6899
chr1_2	70527595	70527694	Gap	+	1	100
chr1_2	70527695	70655119	unitig00000026_ccs	-	1	127425
chr1_2	70655120	70655219	Gap	+	1	100
chr1_2	70655220	71201806	unitig00000025_ccs	-	1	546587
chr1_2	71201807	71201906	Gap	+	1	100
chr1_2	71201907	71307578	unitig00000024_ccs	-	1	105672
chr1_2	71307579	71307678	Gap	+	1	100
chr1_2	71307679	71341727	unitig00000023_ccs	+	1	34049
chr1_2	71341728	71341827	Gap	+	1	100
chr1_2	71341828	71890634	unitig00000066_ccs	+	1	548807
chr1_2	71890635	71890734	Gap	+	1	100
chr1_2	71890735	73950269	unitig00000057_ccs	+	1	2059535
chr1_2	73950270	73950369	Gap	+	1	100
chr1_2	73950370	73990369	ontctg432	+	1	40000
chr1_2	73990370	73990469	Gap	+	1	100
chr1_2	73990470	73999109	ontctg423	+	1	8640
chr1_2	73999110	73999209	Gap	+	1	100
chr1_2	73999210	74023035	ontctg424	-	1	23826
chr1_2	74023036	74023135	Gap	+	1	100
chr1_2	74023136	74039458	unitig00001290_ccs	-	1	16323
chr1_2	74039459	74039558	Gap	+	1	100
chr1_2	74039559	75876959	unitig00005842_ccs	+	1	1837401
chr1_2	75876960	75877059	Gap	+	1	100
chr1_2	75877060	75897880	unitig00000040_ccs	-	1	20821
chr1_2	75897881	75897980	Gap	+	1	100
chr1_2	75897981	75913304	unitig00001292_ccs	-	1	15324
chr1_2	75913305	75913404	Gap	+	1	100
chr1_2	75913405	76005581	unitig00000043_ccs	-	1	92177
chr1_2	76005582	76005681	Gap	+	1	100
chr1_2	76005682	76087983	unitig00000042_ccs	-	1	82302
chr1_2	76087984	76088083	Gap	+	1	100
chr1_2	76088084	76253937	unitig00001294_ccs	+	1	165854
chr1_2	76253938	76254037	Gap	+	1	100
chr1_2	76254038	76605077	unitig00000035_ccs_2	-	1	351040
chr1_2	76605078	76605177	Gap	+	1	100
chr1_2	76605178	76787965	unitig00001278_ccs	-	1	182788
chr1_2	76787966	76788065	Gap	+	1	100
chr1_2	76788066	77141845	unitig00000125_ccs	+	1	353780
chr1_2	77141846	77141945	Gap	+	1	100
chr1_2	77141946	77214634	unitig00000126_ccs	+	1	72689
chr1_2	77214635	77214734	Gap	+	1	100
chr1_2	77214735	77306586	unitig00000129_ccs	+	1	91852
chr1_2	77306587	77306686	Gap	+	1	100
chr1_2	77306687	77334442	unitig00000130_ccs	-	1	27756
chr1_2	77334443	77334542	Gap	+	1	100
chr1_2	77334543	77374542	ontctg474	+	1	40000
chr1_2	77374543	77374642	Gap	+	1	100
chr1_2	77374643	77823883	unitig00000132_ccs_1	+	1	449241
chr1_2	77823884	77823983	Gap	+	1	100
chr1_2	77823984	77996050	unitig00001013_ccs	+	1	172067
chr1_2	77996051	77996150	Gap	+	1	100
chr1_2	77996151	78012496	unitig00005742_ccs	-	1	16346
chr1_2	78012497	78012596	Gap	+	1	100
chr1_2	78012597	78015131	ontctg472	-	1	2535
chr1_2	78015132	78015231	Gap	+	1	100
chr1_2	78015232	78424669	unitig00000134_ccs_1	+	1	409438
chr1_2	78424670	78424769	Gap	+	1	100
chr1_2	78424770	78684763	unitig00001000_ccs	-	1	259994
chr1_2	78684764	78684863	Gap	+	1	100
chr1_2	78684864	78816285	unitig00000137_ccs	+	1	131422
chr1_2	78816286	78816385	Gap	+	1	100
chr1_2	78816386	78840111	unitig00000995_ccs	+	1	23726
chr1_2	78840112	78840211	Gap	+	1	100
chr1_2	78840212	78854965	unitig00005725_ccs	+	1	14754
chr1_2	78854966	78855065	Gap	+	1	100
chr1_2	78855066	78901873	unitig00000019_ccs	+	1	46808
chr1_2	78901874	78901973	Gap	+	1	100
chr1_2	78901974	78987751	unitig00000020_ccs	+	1	85778
chr1_2	78987752	78987851	Gap	+	1	100
chr1_2	78987852	78989735	ontctg4094	+	1	1884
chr1_2	78989736	78989835	Gap	+	1	100
chr1_2	78989836	79003456	ontctg366	-	1	13621
chr1_2	79003457	79003556	Gap	+	1	100
chr1_2	79003557	80319670	unitig00000993_ccs	+	1	1316114
chr1_2	80319671	80319770	Gap	+	1	100
chr1_2	80319771	80323185	ontctg446	-	1	3415
chr1_2	80323186	80323285	Gap	+	1	100
chr1_2	80323286	80338761	unitig00005719_ccs	-	1	15476
chr1_2	80338762	80338861	Gap	+	1	100
chr1_2	80338862	80353941	unitig00005720_ccs	-	1	15080
chr1_2	80353942	80354041	Gap	+	1	100
chr1_2	80354042	80591066	unitig00000994_ccs	+	1	237025
chr1_2	80591067	80591166	Gap	+	1	100
chr1_2	80591167	81235308	unitig00000971_ccs	-	1	644142
chr1_2	81235309	81235408	Gap	+	1	100
chr1_2	81235409	81238663	ontctg441	+	1	3255
chr1_2	81238664	81238763	Gap	+	1	100
chr1_2	81238764	81246979	ontctg448	-	1	8216
chr1_2	81246980	81247079	Gap	+	1	100
chr1_2	81247080	81277440	unitig00000141_ccs	-	1	30361
chr1_2	81277441	81277540	Gap	+	1	100
chr1_2	81277541	81317540	ontctg4100	-	1	40000
chr1_2	81317541	81317640	Gap	+	1	100
chr1_2	81317641	81426512	unitig00005718_ccs	-	1	108872
chr1_2	81426513	81426612	Gap	+	1	100
chr1_2	81426613	81574023	unitig00000143_ccs	+	1	147411
chr1_2	81574024	81574123	Gap	+	1	100
chr1_2	81574124	82134896	unitig00000144_ccs	+	1	560773
chr1_2	82134897	82134996	Gap	+	1	100
chr1_2	82134997	82161276	unitig00000145_ccs	+	1	26280
chr1_2	82161277	82161376	Gap	+	1	100
chr1_2	82161377	82266303	unitig00000148_ccs	+	1	104927
chr1_2	82266304	82266403	Gap	+	1	100
chr1_2	82266404	82429798	unitig00000150_ccs	+	1	163395
chr1_2	82429799	82429898	Gap	+	1	100
chr1_2	82429899	82509898	ontctg454	+	1	80000
chr1_2	82509899	82509998	Gap	+	1	100
chr1_2	82509999	82544132	unitig00000149_ccs	-	1	34134
chr1_2	82544133	82544232	Gap	+	1	100
chr1_2	82544233	82584232	ontctg453	+	1	40000
chr1_2	82584233	82584332	Gap	+	1	100
chr1_2	82584333	82601821	ontctg455	-	1	17489
chr1_2	82601822	82601921	Gap	+	1	100
chr1_2	82601922	82972747	unitig00000972_ccs	+	1	370826
chr1_2	82972748	82972847	Gap	+	1	100
chr1_2	82972848	83057643	unitig00000152_ccs	+	1	84796
chr1_2	83057644	83057743	Gap	+	1	100
chr1_2	83057744	85439556	unitig00000153_ccs	+	1	2381813
chr1_2	85439557	85439656	Gap	+	1	100
chr1_2	85439657	85474254	unitig00000154_ccs	+	1	34598
chr1_2	85474255	85474354	Gap	+	1	100
chr1_2	85474355	86875360	unitig00000155_ccs	+	1	1401006
chr1_2	86875361	86875460	Gap	+	1	100
chr1_2	86875461	87051640	unitig00000981_ccs	+	1	176180
chr1_2	87051641	87051740	Gap	+	1	100
chr1_2	87051741	87077725	unitig00000877_ccs	+	1	25985
chr1_2	87077726	87077825	Gap	+	1	100
chr1_2	87077826	91483187	unitig00000876_ccs	-	1	4405362
chr1_2	91483188	91483287	Gap	+	1	100
chr1_2	91483288	91495091	unitig00006535_ccs	+	1	11804
chr1_2	91495092	91495191	Gap	+	1	100
chr1_2	91495192	92006466	unitig00006514_ccs	+	1	511275
chr1_2	92006467	92006566	Gap	+	1	100
chr1_2	92006567	92021418	unitig00006518_ccs	+	1	14852
chr1_2	92021419	92021518	Gap	+	1	100
chr1_2	92021519	92057356	unitig00000874_ccs	+	1	35838
chr1_2	92057357	92057456	Gap	+	1	100
chr1_2	92057457	92077180	unitig00006519_ccs	+	1	19724
chr1_2	92077181	92077280	Gap	+	1	100
chr1_2	92077281	92093221	unitig00006521_ccs	+	1	15941
chr1_2	92093222	92093321	Gap	+	1	100
chr1_2	92093322	92380030	unitig00002805_ccs	-	1	286709
chr1_2	92380031	92380130	Gap	+	1	100
chr1_2	92380131	92394537	unitig00002792_ccs	-	1	14407
chr1_2	92394538	92394637	Gap	+	1	100
chr1_2	92394638	92415970	unitig00000873_ccs	+	1	21333
chr1_2	92415971	92416070	Gap	+	1	100
chr1_2	92416071	92426829	ontctg312	+	1	10759
chr1_2	92426830	92426929	Gap	+	1	100
chr1_2	92426930	92439339	unitig00005713_ccs	+	1	12410
chr1_2	92439340	92439439	Gap	+	1	100
chr1_2	92439440	92454030	ontctg470	-	1	14591
chr1_2	92454031	92454130	Gap	+	1	100
chr1_2	92454131	92468789	unitig00000769_ccs	-	1	14659
chr1_2	92468790	92468889	Gap	+	1	100
chr1_2	92468890	92548889	ontctg327	-	1	80000
chr1_2	92548890	92548989	Gap	+	1	100
chr1_2	92548990	92575251	ontctg440	-	1	26262
chr1_2	92575252	92575351	Gap	+	1	100
chr1_2	92575352	92590766	unitig00005706_ccs	+	1	15415
chr1_2	92590767	92590866	Gap	+	1	100
chr1_2	92590867	92630866	ontctg428	-	1	40000
chr1_2	92630867	92630966	Gap	+	1	100
chr1_2	92630967	92646484	ontctg475	+	1	15518
chr1_2	92646485	92646584	Gap	+	1	100
chr1_2	92646585	92662272	unitig00001012_ccs	-	1	15688
chr1_2	92662273	92662372	Gap	+	1	100
chr1_2	92662373	92675866	unitig00001015_ccs	+	1	13494
chr1_2	92675867	92675966	Gap	+	1	100
chr1_2	92675967	92715966	ontctg450	+	1	40000
chr1_2	92715967	92716066	Gap	+	1	100
chr1_2	92716067	92731520	unitig00005709_ccs	+	1	15454
chr1_2	92731521	92731620	Gap	+	1	100
chr1_2	92731621	92747069	unitig00001075_ccs	+	1	15449
chr1_2	92747070	92747169	Gap	+	1	100
chr1_2	92747170	92775025	unitig00000038_ccs	-	1	27856
chr1_2	92775026	92775125	Gap	+	1	100
chr1_2	92775126	92803208	unitig00005845_ccs	-	1	28083
chr1_2	92803209	92803308	Gap	+	1	100
chr1_2	92803309	92843308	ontctg290	+	1	40000
chr1_2	92843309	92843408	Gap	+	1	100
chr1_2	92843409	92883408	ontctg285	+	1	40000
chr1_2	92883409	92883508	Gap	+	1	100
chr1_2	92883509	92901833	ontctg466	+	1	18325
chr1_2	92901834	92901933	Gap	+	1	100
chr1_2	92901934	92981933	ontctg465	+	1	80000
chr1_2	92981934	92982033	Gap	+	1	100
chr1_2	92982034	93062033	ontctg358	-	1	80000
chr1_2	93062034	93062133	Gap	+	1	100
chr1_2	93062134	93102133	ontctg458	+	1	40000
chr1_2	93102134	93102233	Gap	+	1	100
chr1_2	93102234	93142233	ontctg462	+	1	40000
chr1_2	93142234	93142333	Gap	+	1	100
chr1_2	93142334	93182333	ontctg437	+	1	40000
chr1_2	93182334	93182433	Gap	+	1	100
chr1_2	93182434	93222433	ontctg467	+	1	40000
chr1_2	93222434	93222533	Gap	+	1	100
chr1_2	93222534	93246950	unitig00005848_ccs	-	1	24417
chr1_2	93246951	93247050	Gap	+	1	100
chr1_2	93247051	93297873	ontctg461	+	1	50823
chr1_2	93297874	93297973	Gap	+	1	100
chr1_2	93297974	93337973	ontctg444	+	1	40000
chr1_2	93337974	93338073	Gap	+	1	100
chr1_2	93338074	93378073	ontctg463	+	1	40000
chr1_2	93378074	93378173	Gap	+	1	100
chr1_2	93378174	93418173	ontctg457	-	1	40000
chr1_2	93418174	93418273	Gap	+	1	100
chr1_2	93418274	93458273	ontctg451	+	1	40000
chr1_2	93458274	93458373	Gap	+	1	100
chr1_2	93458374	93498373	ontctg306	+	1	40000
chr1_2	93498374	93498473	Gap	+	1	100
chr1_2	93498474	93578473	ontctg296	+	1	80000
chr1_2	93578474	93578573	Gap	+	1	100
chr1_2	93578574	93618573	ontctg331	+	1	40000
chr1_2	93618574	93618673	Gap	+	1	100
chr1_2	93618674	93635573	unitig00005743_ccs	+	1	16900
chr1_2	93635574	93635673	Gap	+	1	100
chr1_2	93635674	93675673	ontctg258	+	1	40000
chr1_2	93675674	93675773	Gap	+	1	100
chr1_2	93675774	93715773	ontctg387	+	1	40000
chr1_2	93715774	93715873	Gap	+	1	100
chr1_2	93715874	93755873	ontctg413	+	1	40000
chr1_2	93755874	93755973	Gap	+	1	100
chr1_2	93755974	93795973	ontctg464	+	1	40000
chr1_2	93795974	93796073	Gap	+	1	100
chr1_2	93796074	93836073	ontctg473	+	1	40000
chr1_2	93836074	93836173	Gap	+	1	100
chr1_2	93836174	93916173	ontctg340	+	1	80000
chr1_2	93916174	93916273	Gap	+	1	100
chr1_2	93916274	94004202	ontctg241	+	1	87929
chr1_2	94004203	94004302	Gap	+	1	100
chr1_2	94004303	94044302	ontctg390	+	1	40000
chr1_2	94044303	94044402	Gap	+	1	100
chr1_2	94044403	94084402	ontctg265	+	1	40000
chr1_2	94084403	94084502	Gap	+	1	100
chr1_2	94084503	94164502	ontctg427	+	1	80000
chr1_2	94164503	94164602	Gap	+	1	100
chr1_2	94164603	94204602	ontctg426	+	1	40000
chr1_2	94204603	94204702	Gap	+	1	100
chr1_2	94204703	94244702	ontctg412	+	1	40000
chr1_2	94244703	94244802	Gap	+	1	100
chr1_2	94244803	94284802	ontctg380	+	1	40000
chr1_2	94284803	94284902	Gap	+	1	100
chr1_2	94284903	94306961	ontctg429	+	1	22059
chr1_2	94306962	94307061	Gap	+	1	100
chr1_2	94307062	94347061	ontctg378	+	1	40000
chr1_2	94347062	94347161	Gap	+	1	100
chr1_2	94347162	94387161	ontctg406	+	1	40000
chr1_2	94387162	94387261	Gap	+	1	100
chr1_2	94387262	94427261	ontctg302	+	1	40000
chr1_2	94427262	94427361	Gap	+	1	100
chr1_2	94427362	94467361	ontctg385	+	1	40000
chr1_2	94467362	94467461	Gap	+	1	100
chr1_2	94467462	94489016	unitig00004128_ccs	+	1	21555
chr1_2	94489017	94489116	Gap	+	1	100
chr1_2	94489117	94494175	ontctg250	+	1	5059
chr1_2	94494176	94494275	Gap	+	1	100
chr1_2	94494276	94574275	ontctg336	+	1	80000
chr1_2	94574276	94574375	Gap	+	1	100
chr1_2	94574376	94614375	ontctg315	+	1	40000
chr1_2	94614376	94614475	Gap	+	1	100
chr1_2	94614476	94635140	ontctg414	+	1	20665
chr1_2	94635141	94635240	Gap	+	1	100
chr1_2	94635241	94666974	ontctg269	+	1	31734
chr1_2	94666975	94667074	Gap	+	1	100
chr1_2	94667075	94707074	ontctg356	+	1	40000
chr1_2	94707075	94707174	Gap	+	1	100
chr1_2	94707175	94747174	ontctg393	+	1	40000
chr1_2	94747175	94747274	Gap	+	1	100
chr1_2	94747275	94777066	unitig00000128_ccs	+	1	29792
chr1_2	94777067	94777166	Gap	+	1	100
chr1_2	94777167	94817166	ontctg371	+	1	40000
chr1_2	94817167	94817266	Gap	+	1	100
chr1_2	94817267	94838257	ontctg233	+	1	20991
chr1_2	94838258	94838357	Gap	+	1	100
chr1_2	94838358	94878357	ontctg411	+	1	40000
chr1_2	94878358	94878457	Gap	+	1	100
chr1_2	94878458	94899452	ontctg231	+	1	20995
chr1_2	94899453	94899552	Gap	+	1	100
chr1_2	94899553	94939552	ontctg275	+	1	40000
chr1_2	94939553	94939652	Gap	+	1	100
chr1_2	94939653	94979652	ontctg439	+	1	40000
chr1_2	94979653	94979752	Gap	+	1	100
chr1_2	94979753	94995003	ontctg243	+	1	15251
chr1_2	94995004	94995103	Gap	+	1	100
chr1_2	94995104	95075103	ontctg407	+	1	80000
chr1_2	95075104	95075203	Gap	+	1	100
chr1_2	95075204	95115203	ontctg370	+	1	40000
chr1_2	95115204	95115303	Gap	+	1	100
chr1_2	95115304	95155303	ontctg342	+	1	40000
chr1_2	95155304	95155403	Gap	+	1	100
chr1_2	95155404	95177736	ontctg456	+	1	22333
chr1_2	95177737	95177836	Gap	+	1	100
chr1_2	95177837	95179212	ontctg422	+	1	1376
chr1_2	95179213	95179312	Gap	+	1	100
chr1_2	95179313	95259312	ontctg396	+	1	80000
chr1_2	95259313	95259412	Gap	+	1	100
chr1_2	95259413	95299412	ontctg293	+	1	40000
chr1_2	95299413	95299512	Gap	+	1	100
chr1_2	95299513	95339512	ontctg403	+	1	40000
chr1_2	95339513	95339612	Gap	+	1	100
chr1_2	95339613	95341656	ontctg238	+	1	2044
chr1_2	95341657	95341756	Gap	+	1	100
chr1_2	95341757	95374213	ontctg382	+	1	32457
chr1_2	95374214	95374313	Gap	+	1	100
chr1_2	95374314	95414313	ontctg328	+	1	40000
chr1_2	95414314	95414413	Gap	+	1	100
chr1_2	95414414	95454413	ontctg376	+	1	40000
chr1_2	95454414	95454513	Gap	+	1	100
chr1_2	95454514	95494513	ontctg236	+	1	40000
chr1_2	95494514	95494613	Gap	+	1	100
chr1_2	95494614	95514952	unitig00004362_ccs	+	1	20339
chr1_2	95514953	95515052	Gap	+	1	100
chr1_2	95515053	95540518	ontctg355	+	1	25466
chr1_2	95540519	95540618	Gap	+	1	100
chr1_2	95540619	95580618	ontctg399	+	1	40000
chr1_2	95580619	95580718	Gap	+	1	100
chr1_2	95580719	95660718	ontctg316	+	1	80000
chr1_2	95660719	95660818	Gap	+	1	100
chr1_2	95660819	95700818	ontctg270	+	1	40000
chr1_2	95700819	95700918	Gap	+	1	100
chr1_2	95700919	95740918	ontctg384	+	1	40000
chr1_2	95740919	95741018	Gap	+	1	100
chr1_2	95741019	95781018	ontctg369	+	1	40000
chr1_2	95781019	95781118	Gap	+	1	100
chr1_2	95781119	95797011	ontctg338	+	1	15893
chr1_2	95797012	95797111	Gap	+	1	100
chr1_2	95797112	95811365	ontctg449	+	1	14254
chr1_2	95811366	95811465	Gap	+	1	100
chr1_2	95811466	95815059	ontctg401	+	1	3594
chr1_2	95815060	95815159	Gap	+	1	100
chr1_2	95815160	95895159	ontctg362	+	1	80000
chr1_2	95895160	95895259	Gap	+	1	100
chr1_2	95895260	95935259	ontctg379	+	1	40000
chr1_2	95935260	95935359	Gap	+	1	100
chr1_2	95935360	95975359	ontctg425	+	1	40000
chr1_2	95975360	95975459	Gap	+	1	100
chr1_2	95975460	96055459	ontctg281	+	1	80000
chr1_2	96055460	96055559	Gap	+	1	100
chr1_2	96055560	96149167	ontctg234	+	1	93608
chr1_2	96149168	96149267	Gap	+	1	100
chr1_2	96149268	96153674	ontctg416	+	1	4407
chr1_2	96153675	96153774	Gap	+	1	100
chr1_2	96153775	96193774	ontctg343	+	1	40000
chr1_2	96193775	96193874	Gap	+	1	100
chr1_2	96193875	96205134	ontctg476	+	1	11260
chr1_2	96205135	96205234	Gap	+	1	100
chr1_2	96205235	96208013	ontctg325	+	1	2779
chr1_2	96208014	96208113	Gap	+	1	100
chr1_2	96208114	96248113	ontctg272	+	1	40000
chr1_2	96248114	96248213	Gap	+	1	100
chr1_2	96248214	96251369	ontctg347	+	1	3156
chr1_2	96251370	96251469	Gap	+	1	100
chr1_2	96251470	96291469	ontctg297	+	1	40000
chr1_2	96291470	96291569	Gap	+	1	100
chr1_2	96291570	96307389	unitig00002176_ccs	+	1	15820
chr1_2	96307390	96307489	Gap	+	1	100
chr1_2	96307490	96314118	ontctg334	+	1	6629
chr1_2	96314119	96314218	Gap	+	1	100
chr1_2	96314219	96354218	ontctg333	+	1	40000
chr1_2	96354219	96354318	Gap	+	1	100
chr1_2	96354319	96394318	ontctg372	+	1	40000
chr1_2	96394319	96394418	Gap	+	1	100
chr1_2	96394419	96434418	ontctg394	+	1	40000
chr1_2	96434419	96434518	Gap	+	1	100
chr1_2	96434519	96461946	ontctg391	+	1	27428
chr1_2	96461947	96462046	Gap	+	1	100
chr1_2	96462047	96502046	ontctg232	+	1	40000
chr1_2	96502047	96502146	Gap	+	1	100
chr1_2	96502147	96523009	unitig00004236_ccs	+	1	20863
chr1_2	96523010	96523109	Gap	+	1	100
chr1_2	96523110	96563109	ontctg283	+	1	40000
chr1_2	96563110	96563209	Gap	+	1	100
chr1_2	96563210	96564781	ontctg240	+	1	1572
chr1_2	96564782	96564881	Gap	+	1	100
chr1_2	96564882	96604881	ontctg244	+	1	40000
chr1_2	96604882	96604981	Gap	+	1	100
chr1_2	96604982	96644981	ontctg263	+	1	40000
chr1_2	96644982	96645081	Gap	+	1	100
chr1_2	96645082	96668860	unitig00001808_ccs	+	1	23779
chr1_2	96668861	96668960	Gap	+	1	100
chr1_2	96668961	96708960	ontctg309	+	1	40000
chr1_2	96708961	96709060	Gap	+	1	100
chr1_2	96709061	96749060	ontctg417	+	1	40000
chr1_2	96749061	96749160	Gap	+	1	100
chr1_2	96749161	96815800	ontctg400	+	1	66640
chr1_2	96815801	96815900	Gap	+	1	100
chr1_2	96815901	96855900	ontctg304	+	1	40000
chr1_2	96855901	96856000	Gap	+	1	100
chr1_2	96856001	96896000	ontctg430	+	1	40000
chr1_2	96896001	96896100	Gap	+	1	100
chr1_2	96896101	96936100	ontctg339	+	1	40000
chr1_2	96936101	96936200	Gap	+	1	100
chr1_2	96936201	97016200	ontctg389	+	1	80000
chr1_2	97016201	97016300	Gap	+	1	100
chr1_2	97016301	97056300	ontctg313	+	1	40000
chr1_2	97056301	97056400	Gap	+	1	100
chr1_2	97056401	97096400	ontctg282	+	1	40000
chr1_2	97096401	97096500	Gap	+	1	100
chr1_2	97096501	97136500	ontctg360	+	1	40000
chr1_2	97136501	97136600	Gap	+	1	100
chr1_2	97136601	97151762	ontctg300	+	1	15162
chr1_2	97151763	97151862	Gap	+	1	100
chr1_2	97151863	97167111	ontctg402	+	1	15249
chr1_2	97167112	97167211	Gap	+	1	100
chr1_2	97167212	97207211	ontctg292	+	1	40000
chr1_2	97207212	97207311	Gap	+	1	100
chr1_2	97207312	97247311	ontctg377	+	1	40000
chr1_2	97247312	97247411	Gap	+	1	100
chr1_2	97247412	97287411	ontctg345	+	1	40000
chr2_1	1	4912	ontctg566	+	1	4912
chr2_1	4913	5012	Gap	+	1	100
chr2_1	5013	45012	ontctg540	+	1	40000
chr2_1	45013	45112	Gap	+	1	100
chr2_1	45113	85112	ontctg568	+	1	40000
chr2_1	85113	85212	Gap	+	1	100
chr2_1	85213	125212	ontctg535	+	1	40000
chr2_1	125213	125312	Gap	+	1	100
chr2_1	125313	165312	ontctg506	+	1	40000
chr2_1	165313	165412	Gap	+	1	100
chr2_1	165413	170306	ontctg483	+	1	4894
chr2_1	170307	170406	Gap	+	1	100
chr2_1	170407	210406	ontctg522	+	1	40000
chr2_1	210407	210506	Gap	+	1	100
chr2_1	210507	250506	ontctg587	-	1	40000
chr2_1	250507	250606	Gap	+	1	100
chr2_1	250607	280530	ontctg590	+	1	29924
chr2_1	280531	280630	Gap	+	1	100
chr2_1	280631	283515	ontctg572	-	1	2885
chr2_1	283516	283615	Gap	+	1	100
chr2_1	283616	312535	ontctg508	+	1	28920
chr2_1	312536	312635	Gap	+	1	100
chr2_1	312636	352635	ontctg536	+	1	40000
chr2_1	352636	352735	Gap	+	1	100
chr2_1	352736	392735	ontctg564	+	1	40000
chr2_1	392736	392835	Gap	+	1	100
chr2_1	392836	432835	ontctg562	-	1	40000
chr2_1	432836	432935	Gap	+	1	100
chr2_1	432936	472935	ontctg556	-	1	40000
chr2_1	472936	473035	Gap	+	1	100
chr2_1	473036	513035	ontctg537	-	1	40000
chr2_1	513036	513135	Gap	+	1	100
chr2_1	513136	518568	ontctg571	+	1	5433
chr2_1	518569	518668	Gap	+	1	100
chr2_1	518669	535513	unitig00005549_ccs	+	1	16845
chr2_1	535514	535613	Gap	+	1	100
chr2_1	535614	580318	ontctg518	-	1	44705
chr2_1	580319	580418	Gap	+	1	100
chr2_1	580419	620418	ontctg516	-	1	40000
chr2_1	620419	620518	Gap	+	1	100
chr2_1	620519	624146	ontctg547	-	1	3628
chr2_1	624147	624246	Gap	+	1	100
chr2_1	624247	664246	ontctg532	+	1	40000
chr2_1	664247	664346	Gap	+	1	100
chr2_1	664347	704346	ontctg584	+	1	40000
chr2_1	704347	704446	Gap	+	1	100
chr2_1	704447	714748	ontctg561	-	1	10302
chr2_1	714749	714848	Gap	+	1	100
chr2_1	714849	720739	ontctg538	+	1	5891
chr2_1	720740	720839	Gap	+	1	100
chr2_1	720840	760839	ontctg515	+	1	40000
chr2_1	760840	760939	Gap	+	1	100
chr2_1	760940	763883	ontctg560	+	1	2944
chr2_1	763884	763983	Gap	+	1	100
chr2_1	763984	803983	ontctg541	-	1	40000
chr2_1	803984	804083	Gap	+	1	100
chr2_1	804084	829028	ontctg549	-	1	24945
chr2_1	829029	829128	Gap	+	1	100
chr2_1	829129	869128	ontctg567	-	1	40000
chr2_1	869129	869228	Gap	+	1	100
chr2_1	869229	873412	ontctg577	+	1	4184
chr2_1	873413	873512	Gap	+	1	100
chr2_1	873513	881560	ontctg486	+	1	8048
chr2_1	881561	881660	Gap	+	1	100
chr2_1	881661	908754	unitig00000073_ccs	+	1	27094
chr2_1	908755	908854	Gap	+	1	100
chr2_1	908855	937178	ontctg553	+	1	28324
chr2_1	937179	937278	Gap	+	1	100
chr2_1	937279	951420	unitig00007006_ccs	-	1	14142
chr2_1	951421	951520	Gap	+	1	100
chr2_1	951521	991520	ontctg575	+	1	40000
chr2_1	991521	991620	Gap	+	1	100
chr2_1	991621	994406	ontctg503	-	1	2786
chr2_1	994407	994506	Gap	+	1	100
chr2_1	994507	1013691	unitig00004386_ccs	-	1	19185
chr2_1	1013692	1013791	Gap	+	1	100
chr2_1	1013792	1028953	ontctg499	+	1	15162
chr2_1	1028954	1029053	Gap	+	1	100
chr2_1	1029054	1069053	ontctg514	-	1	40000
chr2_1	1069054	1069153	Gap	+	1	100
chr2_1	1069154	1109153	ontctg479	-	1	40000
chr2_1	1109154	1109253	Gap	+	1	100
chr2_1	1109254	1110879	ontctg482	-	1	1626
chr2_1	1110880	1110979	Gap	+	1	100
chr2_1	1110980	1150979	ontctg525	-	1	40000
chr2_1	1150980	1151079	Gap	+	1	100
chr2_1	1151080	1180773	ontctg545	-	1	29694
chr2_1	1180774	1180873	Gap	+	1	100
chr2_1	1180874	1204045	ontctg523	-	1	23172
chr2_1	1204046	1204145	Gap	+	1	100
chr2_1	1204146	1244145	ontctg520	-	1	40000
chr2_1	1244146	1244245	Gap	+	1	100
chr2_1	1244246	1259004	unitig00005482_ccs	-	1	14759
chr2_1	1259005	1259104	Gap	+	1	100
chr2_1	1259105	1339104	ontctg529	-	1	80000
chr2_1	1339105	1339204	Gap	+	1	100
chr2_1	1339205	1350982	unitig00002641_ccs	+	1	11778
chr2_1	1350983	1351082	Gap	+	1	100
chr2_1	1351083	1391082	ontctg517	+	1	40000
chr2_1	1391083	1391182	Gap	+	1	100
chr2_1	1391183	1431182	ontctg533	+	1	40000
chr2_1	1431183	1431282	Gap	+	1	100
chr2_1	1431283	1459839	unitig00002212_ccs	+	1	28557
chr2_1	1459840	1459939	Gap	+	1	100
chr2_1	1459940	1499939	ontctg534	+	1	40000
chr2_1	1499940	1500039	Gap	+	1	100
chr2_1	1500040	1540039	ontctg521	-	1	40000
chr2_1	1540040	1540139	Gap	+	1	100
chr2_1	1540140	1552043	unitig00005487_ccs	+	1	11904
chr2_1	1552044	1552143	Gap	+	1	100
chr2_1	1552144	1632143	ontctg565	-	1	80000
chr2_1	1632144	1632243	Gap	+	1	100
chr2_1	1632244	1672243	ontctg526	+	1	40000
chr2_1	1672244	1672343	Gap	+	1	100
chr2_1	1672344	1696446	unitig00004384_ccs	+	1	24103
chr2_1	1696447	1696546	Gap	+	1	100
chr2_1	1696547	1706249	ontctg551	+	1	9703
chr2_1	1706250	1706349	Gap	+	1	100
chr2_1	1706350	1746349	ontctg505	-	1	40000
chr2_1	1746350	1746449	Gap	+	1	100
chr2_1	1746450	1766556	unitig00000101_ccs	+	1	20107
chr2_1	1766557	1766656	Gap	+	1	100
chr2_1	1766657	1878734	ontctg502	-	1	112078
chr2_1	1878735	1878834	Gap	+	1	100
chr2_1	1878835	1883873	ontctg501	+	1	5039
chr2_1	1883874	1883973	Gap	+	1	100
chr2_1	1883974	1923973	ontctg519	+	1	40000
chr2_1	1923974	1924073	Gap	+	1	100
chr2_1	1924074	1964073	ontctg552	+	1	40000
chr2_1	1964074	1964173	Gap	+	1	100
chr2_1	1964174	2032955	unitig00002640_ccs	-	1	68782
chr2_1	2032956	2033055	Gap	+	1	100
chr2_1	2033056	2073055	ontctg507	-	1	40000
chr2_1	2073056	2073155	Gap	+	1	100
chr2_1	2073156	2108544	unitig00004223_ccs	-	1	35389
chr2_1	2108545	2108644	Gap	+	1	100
chr2_1	2108645	2153083	ontctg546	+	1	44439
chr2_1	2153084	2153183	Gap	+	1	100
chr2_1	2153184	2271114	ontctg531	+	1	117931
chr2_1	2271115	2271214	Gap	+	1	100
chr2_1	2271215	2303632	unitig00004259_ccs	-	1	32418
chr2_1	2303633	2303732	Gap	+	1	100
chr2_1	2303733	2343732	ontctg500	+	1	40000
chr2_1	2343733	2343832	Gap	+	1	100
chr2_1	2343833	2411581	unitig00003053_ccs	+	1	67749
chr2_1	2411582	2411681	Gap	+	1	100
chr2_1	2411682	2451681	ontctg509	-	1	40000
chr2_1	2451682	2451781	Gap	+	1	100
chr2_1	2451782	2491975	unitig00002644_ccs	-	1	40194
chr2_1	2491976	2492075	Gap	+	1	100
chr2_1	2492076	2532075	ontctg511	-	1	40000
chr2_1	2532076	2532175	Gap	+	1	100
chr2_1	2532176	2564651	unitig00000123_ccs	+	1	32476
chr2_1	2564652	2564751	Gap	+	1	100
chr2_1	2564752	2604751	ontctg496	-	1	40000
chr2_1	2604752	2604851	Gap	+	1	100
chr2_1	2604852	2644851	ontctg498	+	1	40000
chr2_1	2644852	2644951	Gap	+	1	100
chr2_1	2644952	2671741	ontctg480	-	1	26790
chr2_1	2671742	2671841	Gap	+	1	100
chr2_1	2671842	2711841	ontctg497	-	1	40000
chr2_1	2711842	2711941	Gap	+	1	100
chr2_1	2711942	2726764	ontctg495	+	1	14823
chr2_1	2726765	2726864	Gap	+	1	100
chr2_1	2726865	2766864	ontctg494	+	1	40000
chr2_1	2766865	2766964	Gap	+	1	100
chr2_1	2766965	2771206	ontctg510	-	1	4242
chr2_1	2771207	2771306	Gap	+	1	100
chr2_1	2771307	2772923	ontctg491	-	1	1617
chr2_1	2772924	2773023	Gap	+	1	100
chr2_1	2773024	2803921	ontctg492	+	1	30898
chr2_1	2803922	2804021	Gap	+	1	100
chr2_1	2804022	2819114	unitig00006644_ccs	+	1	15093
chr2_1	2819115	2819214	Gap	+	1	100
chr2_1	2819215	2827226	ontctg493	-	1	8012
chr2_1	2827227	2827326	Gap	+	1	100
chr2_1	2827327	6147386	unitig00002637_ccs	+	1	3320060
chr2_1	6147387	6147486	Gap	+	1	100
chr2_1	6147487	6187486	ontctg487	+	1	40000
chr2_1	6187487	6187586	Gap	+	1	100
chr2_1	6187587	6203583	unitig00002158_ccs	+	1	15997
chr2_1	6203584	6203683	Gap	+	1	100
chr2_1	6203684	6229586	unitig00002150_ccs	-	1	25903
chr2_1	6229587	6229686	Gap	+	1	100
chr2_1	6229687	6300161	ontctg490	+	1	70475
chr2_1	6300162	6300261	Gap	+	1	100
chr2_1	6300262	6316204	unitig00007106_ccs	+	1	15943
chr2_1	6316205	6316304	Gap	+	1	100
chr2_1	6316305	6999030	unitig00007104_ccs	+	1	682726
chr2_1	6999031	6999130	Gap	+	1	100
chr2_1	6999131	7723442	unitig00000548_ccs	+	1	724312
chr2_1	7723443	7723542	Gap	+	1	100
chr2_1	7723543	7750570	ontctg504	+	1	27028
chr2_1	7750571	7750670	Gap	+	1	100
chr2_1	7750671	11969653	unitig00000549_ccs	+	1	4218983
chr2_1	11969654	11969753	Gap	+	1	100
chr2_1	11969754	11992745	ontctg513	-	1	22992
chr2_1	11992746	11992845	Gap	+	1	100
chr2_1	11992846	13003932	unitig00000122_ccs	+	1	1011087
chr2_1	13003933	13004032	Gap	+	1	100
chr2_1	13004033	14012540	unitig00000120_ccs_2	-	1	1008508
chr2_1	14012541	14012640	Gap	+	1	100
chr2_1	14012641	14038491	unitig00002137_ccs	+	1	25851
chr2_1	14038492	14038591	Gap	+	1	100
chr2_1	14038592	14240555	unitig00000067_ccs	+	1	201964
chr2_1	14240556	14240655	Gap	+	1	100
chr2_1	14240656	14340416	unitig00000068_ccs	+	1	99761
chr2_1	14340417	14340516	Gap	+	1	100
chr2_1	14340517	14507702	unitig00000070_ccs	+	1	167186
chr2_1	14507703	14507802	Gap	+	1	100
chr2_1	14507803	14669603	unitig00000072_ccs	+	1	161801
chr2_1	14669604	14669703	Gap	+	1	100
chr2_1	14669704	14972639	unitig00000074_ccs	+	1	302936
chr2_1	14972640	14972739	Gap	+	1	100
chr2_1	14972740	15346789	unitig00000075_ccs	+	1	374050
chr2_1	15346790	15346889	Gap	+	1	100
chr2_1	15346890	16096415	unitig00000076_ccs	+	1	749526
chr2_1	16096416	16096515	Gap	+	1	100
chr2_1	16096516	16232082	unitig00000077_ccs	+	1	135567
chr2_1	16232083	16232182	Gap	+	1	100
chr2_1	16232183	16399620	unitig00000079_ccs	+	1	167438
chr2_1	16399621	16399720	Gap	+	1	100
chr2_1	16399721	16439720	ontctg527	+	1	40000
chr2_1	16439721	16439820	Gap	+	1	100
chr2_1	16439821	16479820	ontctg528	-	1	40000
chr2_1	16479821	16479920	Gap	+	1	100
chr2_1	16479921	16487304	ontctg586	-	1	7384
chr2_1	16487305	16487404	Gap	+	1	100
chr2_1	16487405	16515593	ontctg539	+	1	28189
chr2_1	16515594	16515693	Gap	+	1	100
chr2_1	16515694	16543986	unitig00000078_ccs	+	1	28293
chr2_1	16543987	16544086	Gap	+	1	100
chr2_1	16544087	16549596	ontctg484	+	1	5510
chr2_1	16549597	16549696	Gap	+	1	100
chr2_1	16549697	20261703	unitig00002214_ccs	-	1	3712007
chr2_1	20261704	20261803	Gap	+	1	100
chr2_1	20261804	21425365	unitig00000184_ccs	+	1	1163562
chr2_1	21425366	21425465	Gap	+	1	100
chr2_1	21425466	21446755	unitig00000106_ccs	-	1	21290
chr2_1	21446756	21446855	Gap	+	1	100
chr2_1	21446856	21678847	unitig00000081_ccs	+	1	231992
chr2_1	21678848	21678947	Gap	+	1	100
chr2_1	21678948	21875393	unitig00000082_ccs	+	1	196446
chr2_1	21875394	21875493	Gap	+	1	100
chr2_1	21875494	21903467	ontctg542	+	1	27974
chr2_1	21903468	21903567	Gap	+	1	100
chr2_1	21903568	21918378	ontctg485	+	1	14811
chr2_1	21918379	21918478	Gap	+	1	100
chr2_1	21918479	21958478	ontctg524	-	1	40000
chr2_1	21958479	21958578	Gap	+	1	100
chr2_1	21958579	21976447	unitig00002213_ccs	-	1	17869
chr2_1	21976448	21976547	Gap	+	1	100
chr2_1	21976548	24975681	unitig00000083_ccs	+	1	2999134
chr2_1	24975682	24975781	Gap	+	1	100
chr2_1	24975782	24979591	ontctg544	-	1	3810
chr2_1	24979592	24979691	Gap	+	1	100
chr2_1	24979692	25019284	unitig00000088_ccs	-	1	39593
chr2_1	25019285	25019384	Gap	+	1	100
chr2_1	25019385	25044382	unitig00005470_ccs	+	1	24998
chr2_1	25044383	25044482	Gap	+	1	100
chr2_1	25044483	25052911	ontctg548	-	1	8429
chr2_1	25052912	25053011	Gap	+	1	100
chr2_1	25053012	25171671	unitig00005480_ccs	-	1	118660
chr2_1	25171672	25171771	Gap	+	1	100
chr2_1	25171772	25203187	unitig00000109_ccs	-	1	31416
chr2_1	25203188	25203287	Gap	+	1	100
chr2_1	25203288	25208985	ontctg4187	+	1	5698
chr2_1	25208986	25209085	Gap	+	1	100
chr2_1	25209086	25214069	ontctg554	-	1	4984
chr2_1	25214070	25214169	Gap	+	1	100
chr2_1	25214170	25834731	unitig00000093_ccs	+	1	620562
chr2_1	25834732	25834831	Gap	+	1	100
chr2_1	25834832	26064147	unitig00005481_ccs	-	1	229316
chr2_1	26064148	26064247	Gap	+	1	100
chr2_1	26064248	26101179	ontctg4197	+	1	36932
chr2_1	26101180	26101279	Gap	+	1	100
chr2_1	26101280	26124528	unitig00000253_ccs	+	1	23249
chr2_1	26124529	26124628	Gap	+	1	100
chr2_1	26124629	26133720	ontctg4230	-	1	9092
chr2_1	26133721	26133820	Gap	+	1	100
chr2_1	26133821	26158411	unitig00005494_ccs	+	1	24591
chr2_1	26158412	26158511	Gap	+	1	100
chr2_1	26158512	26174564	unitig00000254_ccs	+	1	16053
chr2_1	26174565	26174664	Gap	+	1	100
chr2_1	26174665	26568597	unitig00000255_ccs	+	1	393933
chr2_1	26568598	26568697	Gap	+	1	100
chr2_1	26568698	26584768	unitig00000103_ccs	+	1	16071
chr2_1	26584769	26584868	Gap	+	1	100
chr2_1	26584869	27340853	unitig00000104_ccs	+	1	755985
chr2_1	27340854	27340953	Gap	+	1	100
chr2_1	27340954	27365903	unitig00000465_ccs	+	1	24950
chr2_1	27365904	27366003	Gap	+	1	100
chr2_1	27366004	27558433	unitig00000002_ccs	+	1	192430
chr2_1	27558434	27558533	Gap	+	1	100
chr2_1	27558534	27626349	unitig00000004_ccs	+	1	67816
chr2_1	27626350	27626449	Gap	+	1	100
chr2_1	27626450	27651390	unitig00000005_ccs	+	1	24941
chr2_1	27651391	27651490	Gap	+	1	100
chr2_1	27651491	27807551	unitig00000432_ccs	+	1	156061
chr2_1	27807552	27807651	Gap	+	1	100
chr2_1	27807652	27833752	unitig00005541_ccs	+	1	26101
chr2_1	27833753	27833852	Gap	+	1	100
chr2_1	27833853	28082696	unitig00000008_ccs	+	1	248844
chr2_1	28082697	28082796	Gap	+	1	100
chr2_1	28082797	28098301	unitig00005548_ccs	+	1	15505
chr2_1	28098302	28098401	Gap	+	1	100
chr2_1	28098402	28113394	unitig00005547_ccs	+	1	14993
chr2_1	28113395	28113494	Gap	+	1	100
chr2_1	28113495	28195404	unitig00000010_ccs	+	1	81910
chr2_1	28195405	28195504	Gap	+	1	100
chr2_1	28195505	28314753	unitig00000459_ccs	+	1	119249
chr2_1	28314754	28314853	Gap	+	1	100
chr2_1	28314854	28354853	ontctg555	+	1	40000
chr2_1	28354854	28354953	Gap	+	1	100
chr2_1	28354954	28367340	unitig00000456_ccs	+	1	12387
chr2_1	28367341	28367440	Gap	+	1	100
chr2_1	28367441	28382479	unitig00005542_ccs	-	1	15039
chr2_1	28382480	28382579	Gap	+	1	100
chr2_1	28382580	28462579	ontctg550	+	1	80000
chr2_1	28462580	28462679	Gap	+	1	100
chr2_1	28462680	32183705	unitig00000011_ccs_2	+	1	3721026
chr2_1	32183706	32183805	Gap	+	1	100
chr2_1	32183806	32185999	ontctg489	+	1	2194
chr2_1	32186000	32186099	Gap	+	1	100
chr2_1	32186100	36426367	unitig00000012_ccs	+	1	4240268
chr2_1	36426368	36426467	Gap	+	1	100
chr2_1	36426468	36478410	unitig00000433_ccs	+	1	51943
chr2_1	36478411	36478510	Gap	+	1	100
chr2_1	36478511	37965383	unitig00000013_ccs	+	1	1486873
chr2_1	37965384	37965483	Gap	+	1	100
chr2_1	37965484	37977572	ontctg570	+	1	12089
chr2_1	37977573	37977672	Gap	+	1	100
chr2_1	37977673	41418079	unitig00000014_ccs	+	1	3440407
chr2_1	41418080	41418179	Gap	+	1	100
chr2_1	41418180	41467427	ontctg488	+	1	49248
chr2_1	41467428	41467527	Gap	+	1	100
chr2_1	41467528	41516010	unitig00000484_ccs	-	1	48483
chr2_1	41516011	41516110	Gap	+	1	100
chr2_1	41516111	41576171	unitig00000483_ccs	-	1	60061
chr2_1	41576172	41576271	Gap	+	1	100
chr2_1	41576272	41630430	unitig00000482_ccs	-	1	54159
chr2_1	41630431	41630530	Gap	+	1	100
chr2_1	41630531	41640453	ontctg573	-	1	9923
chr2_1	41640454	41640553	Gap	+	1	100
chr2_1	41640554	41850919	unitig00000015_ccs	+	1	210366
chr2_1	41850920	41851019	Gap	+	1	100
chr2_1	41851020	42451019	unitig00000016_ccs_1	+	1	600000
chr2_1	42451020	42451119	Gap	+	1	100
chr2_1	42451120	42461820	ontctg574	-	1	10701
chr2_1	42461821	42461920	Gap	+	1	100
chr2_1	42461921	42701134	unitig00005559_ccs	-	1	239214
chr2_1	42701135	42701234	Gap	+	1	100
chr2_1	42701235	42762985	unitig00000496_ccs	-	1	61751
chr2_1	42762986	42763085	Gap	+	1	100
chr2_1	42763086	42796142	unitig00000498_ccs	-	1	33057
chr2_1	42796143	42796242	Gap	+	1	100
chr2_1	42796243	42864749	unitig00000494_ccs	-	1	68507
chr2_1	42864750	42864849	Gap	+	1	100
chr2_1	42864850	42910012	unitig00000492_ccs	+	1	45163
chr2_1	42910013	42910112	Gap	+	1	100
chr2_1	42910113	43043999	unitig00000491_ccs	-	1	133887
chr2_1	43044000	43044099	Gap	+	1	100
chr2_1	43044100	43408082	unitig00000487_ccs	-	1	363983
chr2_1	43408083	43408182	Gap	+	1	100
chr2_1	43408183	43510945	unitig00000486_ccs	-	1	102763
chr2_1	43510946	43511045	Gap	+	1	100
chr2_1	43511046	43562669	unitig00000480_ccs	-	1	51624
chr2_1	43562670	43562769	Gap	+	1	100
chr2_1	43562770	43665890	unitig00000479_ccs	-	1	103121
chr2_1	43665891	43665990	Gap	+	1	100
chr2_1	43665991	43686349	unitig00002195_ccs	+	1	20359
chr2_1	43686350	43686449	Gap	+	1	100
chr2_1	43686450	43751150	unitig00006193_ccs	+	1	64701
chr2_1	43751151	43751250	Gap	+	1	100
chr2_1	43751251	43774222	unitig00002200_ccs	+	1	22972
chr2_1	43774223	43774322	Gap	+	1	100
chr2_1	43774323	43789397	unitig00006194_ccs	-	1	15075
chr2_1	43789398	43789497	Gap	+	1	100
chr2_1	43789498	44135705	unitig00002203_ccs	+	1	346208
chr2_1	44135706	44135805	Gap	+	1	100
chr2_1	44135806	44147467	unitig00000476_ccs	-	1	11662
chr2_1	44147468	44147567	Gap	+	1	100
chr2_1	44147568	44161247	unitig00002415_ccs	+	1	13680
chr2_1	44161248	44161347	Gap	+	1	100
chr2_1	44161348	44176371	unitig00002416_ccs	+	1	15024
chr2_1	44176372	44176471	Gap	+	1	100
chr2_1	44176472	44183345	ontctg530	-	1	6874
chr2_1	44183346	44183445	Gap	+	1	100
chr2_1	44183446	44351230	unitig00006269_ccs	-	1	167785
chr2_1	44351231	44351330	Gap	+	1	100
chr2_1	44351331	44398304	unitig00000473_ccs	-	1	46974
chr2_1	44398305	44398404	Gap	+	1	100
chr2_1	44398405	44427661	unitig00000472_ccs	-	1	29257
chr2_1	44427662	44427761	Gap	+	1	100
chr2_1	44427762	44452454	unitig00002417_ccs	-	1	24693
chr2_1	44452455	44452554	Gap	+	1	100
chr2_1	44452555	44549118	unitig00002419_ccs	-	1	96564
chr2_1	44549119	44549218	Gap	+	1	100
chr2_1	44549219	44602209	unitig00000470_ccs	-	1	52991
chr2_1	44602210	44602309	Gap	+	1	100
chr2_1	44602310	44616958	unitig00006276_ccs	+	1	14649
chr2_1	44616959	44617058	Gap	+	1	100
chr2_1	44617059	44631793	unitig00006277_ccs	+	1	14735
chr2_1	44631794	44631893	Gap	+	1	100
chr2_1	44631894	44657840	unitig00002418_ccs	-	1	25947
chr2_1	44657841	44657940	Gap	+	1	100
chr2_1	44657941	49189724	unitig00004974_ccs	+	1	4531784
chr2_1	49189725	49189824	Gap	+	1	100
chr2_1	49189825	49229824	ontctg581	-	1	40000
chr2_1	49229825	49229924	Gap	+	1	100
chr2_1	49229925	49269924	ontctg580	+	1	40000
chr2_1	49269925	49270024	Gap	+	1	100
chr2_1	49270025	49271428	ontctg512	+	1	1404
chr2_1	49271429	49271528	Gap	+	1	100
chr2_1	49271529	49272844	ontctg576	+	1	1316
chr2_1	49272845	49272944	Gap	+	1	100
chr2_1	49272945	49277801	ontctg557	+	1	4857
chr2_1	49277802	49277901	Gap	+	1	100
chr2_1	49277902	49293508	unitig00002188_ccs	-	1	15607
chr2_1	49293509	49293608	Gap	+	1	100
chr2_1	49293609	49318531	unitig00006275_ccs	-	1	24923
chr2_1	49318532	49318631	Gap	+	1	100
chr2_1	49318632	49358631	ontctg582	-	1	40000
chr2_1	49358632	49358731	Gap	+	1	100
chr2_1	49358732	49375520	ontctg481	-	1	16789
chr2_1	49375521	49375620	Gap	+	1	100
chr2_1	49375621	49391519	ontctg585	+	1	15899
chr2_1	49391520	49391619	Gap	+	1	100
chr2_1	49391620	49468552	ontctg589	-	1	76933
chr2_1	49468553	49468652	Gap	+	1	100
chr2_1	49468653	49482967	unitig00005535_ccs	-	1	14315
chr2_1	49482968	49483067	Gap	+	1	100
chr2_1	49483068	49523067	ontctg569	+	1	40000
chr2_1	49523068	49523167	Gap	+	1	100
chr2_1	49523168	49552097	unitig00000493_ccs	+	1	28930
chr2_1	49552098	49552197	Gap	+	1	100
chr2_1	49552198	49565455	unitig00005485_ccs	-	1	13258
chr2_1	49565456	49565555	Gap	+	1	100
chr2_1	49565556	49580937	unitig00005486_ccs	+	1	15382
chr2_1	49580938	49581037	Gap	+	1	100
chr2_1	49581038	49589590	ontctg558	+	1	8553
chr2_1	49589591	49589690	Gap	+	1	100
chr2_1	49589691	49785914	unitig00004980_ccs	-	1	196224
chr2_1	49785915	49786014	Gap	+	1	100
chr2_1	49786015	50297051	unitig00004987_ccs	-	1	511037
chr2_1	50297052	50297151	Gap	+	1	100
chr2_1	50297152	50321649	unitig00002202_ccs	-	1	24498
chr2_1	50321650	50321749	Gap	+	1	100
chr2_1	50321750	50342383	unitig00002192_ccs	-	1	20634
chr2_1	50342384	50342483	Gap	+	1	100
chr2_1	50342484	50382483	ontctg559	+	1	40000
chr2_1	50382484	50382583	Gap	+	1	100
chr2_1	50382584	50408216	unitig00000457_ccs	+	1	25633
chr2_1	50408217	50408316	Gap	+	1	100
chr2_1	50408317	50439504	unitig00000249_ccs	+	1	31188
chr2_1	50439505	50439604	Gap	+	1	100
chr2_1	50439605	50479604	ontctg583	-	1	40000
chr2_1	50479605	50479704	Gap	+	1	100
chr2_1	50479705	50519704	ontctg579	-	1	40000
chr2_1	50519705	50519804	Gap	+	1	100
chr2_1	50519805	50552303	unitig00000481_ccs	+	1	32499
chr2_1	50552304	50552403	Gap	+	1	100
chr2_1	50552404	50592403	ontctg563	-	1	40000
chr2_1	50592404	50592503	Gap	+	1	100
chr2_1	50592504	50607788	unitig00005545_ccs	+	1	15285
chr2_1	50607789	50607888	Gap	+	1	100
chr2_1	50607889	50635408	unitig00000090_ccs	+	1	27520
chr2_1	50635409	50635508	Gap	+	1	100
chr2_1	50635509	50655356	unitig00003574_ccs	+	1	19848
chr2_1	50655357	50655456	Gap	+	1	100
chr2_1	50655457	50690854	ontctg543	+	1	35398
chr2_1	50690855	50690954	Gap	+	1	100
chr2_1	50690955	50730954	ontctg588	+	1	40000
chr2_1	50730955	50731054	Gap	+	1	100
chr2_1	50731055	50771054	ontctg578	-	1	40000
chr2_2	1	40000	ontctg652	+	1	40000
chr2_2	40001	40100	Gap	+	1	100
chr2_2	40101	66111	ontctg672	+	1	26011
chr2_2	66112	66211	Gap	+	1	100
chr2_2	66212	78849	ontctg597	+	1	12638
chr2_2	78850	78949	Gap	+	1	100
chr2_2	78950	87499	ontctg664	+	1	8550
chr2_2	87500	87599	Gap	+	1	100
chr2_2	87600	127599	ontctg676	+	1	40000
chr2_2	127600	127699	Gap	+	1	100
chr2_2	127700	167699	ontctg592	+	1	40000
chr2_2	167700	167799	Gap	+	1	100
chr2_2	167800	207799	ontctg660	+	1	40000
chr2_2	207800	207899	Gap	+	1	100
chr2_2	207900	209934	ontctg666	+	1	2035
chr2_2	209935	210034	Gap	+	1	100
chr2_2	210035	250034	ontctg631	+	1	40000
chr2_2	250035	250134	Gap	+	1	100
chr2_2	250135	290134	ontctg630	+	1	40000
chr2_2	290135	290234	Gap	+	1	100
chr2_2	290235	321924	ontctg639	+	1	31690
chr2_2	321925	322024	Gap	+	1	100
chr2_2	322025	362024	ontctg669	+	1	40000
chr2_2	362025	362124	Gap	+	1	100
chr2_2	362125	366750	ontctg651	+	1	4626
chr2_2	366751	366850	Gap	+	1	100
chr2_2	366851	406850	ontctg649	+	1	40000
chr2_2	406851	406950	Gap	+	1	100
chr2_2	406951	446950	ontctg632	+	1	40000
chr2_2	446951	447050	Gap	+	1	100
chr2_2	447051	460394	ontctg600	+	1	13344
chr2_2	460395	460494	Gap	+	1	100
chr2_2	460495	481023	ontctg644	+	1	20529
chr2_2	481024	481123	Gap	+	1	100
chr2_2	481124	521123	ontctg655	+	1	40000
chr2_2	521124	521223	Gap	+	1	100
chr2_2	521224	569950	ontctg650	+	1	48727
chr2_2	569951	570050	Gap	+	1	100
chr2_2	570051	576265	ontctg626	+	1	6215
chr2_2	576266	576365	Gap	+	1	100
chr2_2	576366	616365	ontctg604	+	1	40000
chr2_2	616366	616465	Gap	+	1	100
chr2_2	616466	667750	ontctg640	+	1	51285
chr2_2	667751	667850	Gap	+	1	100
chr2_2	667851	675248	ontctg668	+	1	7398
chr2_2	675249	675348	Gap	+	1	100
chr2_2	675349	677201	ontctg696	+	1	1853
chr2_2	677202	677301	Gap	+	1	100
chr2_2	677302	681040	ontctg659	+	1	3739
chr2_2	681041	681140	Gap	+	1	100
chr2_2	681141	691000	ontctg653	+	1	9860
chr2_2	691001	691100	Gap	+	1	100
chr2_2	691101	713399	ontctg645	+	1	22299
chr2_2	713400	713499	Gap	+	1	100
chr2_2	713500	753499	ontctg673	+	1	40000
chr2_2	753500	753599	Gap	+	1	100
chr2_2	753600	770995	ontctg638	+	1	17396
chr2_2	770996	771095	Gap	+	1	100
chr2_2	771096	811095	ontctg699	+	1	40000
chr2_2	811096	811195	Gap	+	1	100
chr2_2	811196	851195	ontctg635	+	1	40000
chr2_2	851196	851295	Gap	+	1	100
chr2_2	851296	883202	ontctg628	+	1	31907
chr2_2	883203	883302	Gap	+	1	100
chr2_2	883303	909467	ontctg598	+	1	26165
chr2_2	909468	909567	Gap	+	1	100
chr2_2	909568	921729	ontctg621	+	1	12162
chr2_2	921730	921829	Gap	+	1	100
chr2_2	921830	961829	ontctg633	+	1	40000
chr2_2	961830	961929	Gap	+	1	100
chr2_2	961930	1001929	ontctg636	+	1	40000
chr2_2	1001930	1002029	Gap	+	1	100
chr2_2	1002030	1033406	unitig00004119_ccs	-	1	31377
chr2_2	1033407	1033506	Gap	+	1	100
chr2_2	1033507	1073506	ontctg641	+	1	40000
chr2_2	1073507	1073606	Gap	+	1	100
chr2_2	1073607	1113606	ontctg596	+	1	40000
chr2_2	1113607	1113706	Gap	+	1	100
chr2_2	1113707	1134345	ontctg627	-	1	20639
chr2_2	1134346	1134445	Gap	+	1	100
chr2_2	1134446	1184695	unitig00003781_ccs	+	1	50250
chr2_2	1184696	1184795	Gap	+	1	100
chr2_2	1184796	1264795	ontctg601	+	1	80000
chr2_2	1264796	1264895	Gap	+	1	100
chr2_2	1264896	1298069	ontctg610	+	1	33174
chr2_2	1298070	1298169	Gap	+	1	100
chr2_2	1298170	1330313	ontctg643	+	1	32144
chr2_2	1330314	1330413	Gap	+	1	100
chr2_2	1330414	1349653	ontctg619	+	1	19240
chr2_2	1349654	1349753	Gap	+	1	100
chr2_2	1349754	1389753	ontctg591	+	1	40000
chr2_2	1389754	1389853	Gap	+	1	100
chr2_2	1389854	1482181	unitig00004742_ccs	+	1	92328
chr2_2	1482182	1482281	Gap	+	1	100
chr2_2	1482282	1522281	ontctg615	+	1	40000
chr2_2	1522282	1522381	Gap	+	1	100
chr2_2	1522382	1562381	ontctg614	+	1	40000
chr2_2	1562382	1562481	Gap	+	1	100
chr2_2	1562482	1774986	unitig00003625_ccs	+	1	212505
chr2_2	1774987	1775086	Gap	+	1	100
chr2_2	1775087	1912002	unitig00003647_ccs	-	1	136916
chr2_2	1912003	1912102	Gap	+	1	100
chr2_2	1912103	1990008	unitig00002639_ccs	+	1	77906
chr2_2	1990009	1990108	Gap	+	1	100
chr2_2	1990109	2016366	unitig00002642_ccs	-	1	26258
chr2_2	2016367	2016466	Gap	+	1	100
chr2_2	2016467	2096466	ontctg608	+	1	80000
chr2_2	2096467	2096566	Gap	+	1	100
chr2_2	2096567	2126964	ontctg603	+	1	30398
chr2_2	2126965	2127064	Gap	+	1	100
chr2_2	2127065	2132347	ontctg620	+	1	5283
chr2_2	2132348	2132447	Gap	+	1	100
chr2_2	2132448	2154415	ontctg616	+	1	21968
chr2_2	2154416	2154515	Gap	+	1	100
chr2_2	2154516	2194515	ontctg607	+	1	40000
chr2_2	2194516	2194615	Gap	+	1	100
chr2_2	2194616	2234615	ontctg606	+	1	40000
chr2_2	2234616	2234715	Gap	+	1	100
chr2_2	2234716	2296425	ontctg605	+	1	61710
chr2_2	2296426	2296525	Gap	+	1	100
chr2_2	2296526	2336525	ontctg595	-	1	40000
chr2_2	2336526	2336625	Gap	+	1	100
chr2_2	2336626	2375979	ontctg599	+	1	39354
chr2_2	2375980	2376079	Gap	+	1	100
chr2_2	2376080	2695656	unitig00002979_ccs	-	1	319577
chr2_2	2695657	2695756	Gap	+	1	100
chr2_2	2695757	3365435	unitig00002978_ccs	-	1	669679
chr2_2	3365436	3365535	Gap	+	1	100
chr2_2	3365536	6105641	unitig00002718_ccs	-	1	2740106
chr2_2	6105642	6105741	Gap	+	1	100
chr2_2	6105742	6126553	unitig00005603_ccs	+	1	20812
chr2_2	6126554	6126653	Gap	+	1	100
chr2_2	6126654	6166653	ontctg612	+	1	40000
chr2_2	6166654	6166753	Gap	+	1	100
chr2_2	6166754	6175972	ontctg611	+	1	9219
chr2_2	6175973	6176072	Gap	+	1	100
chr2_2	6176073	6216072	ontctg613	+	1	40000
chr2_2	6216073	6216172	Gap	+	1	100
chr2_2	6216173	6231574	unitig00007105_ccs	+	1	15402
chr2_2	6231575	6231674	Gap	+	1	100
chr2_2	6231675	6245444	unitig00000547_ccs	+	1	13770
chr2_2	6245445	6245544	Gap	+	1	100
chr2_2	6245545	6257934	ontctg609	-	1	12390
chr2_2	6257935	6258034	Gap	+	1	100
chr2_2	6258035	10719798	unitig00002135_ccs	+	1	4461764
chr2_2	10719799	10719898	Gap	+	1	100
chr2_2	10719899	10732672	ontctg617	+	1	12774
chr2_2	10732673	10732772	Gap	+	1	100
chr2_2	10732773	13466097	unitig00002136_ccs	+	1	2733325
chr2_2	13466098	13466197	Gap	+	1	100
chr2_2	13466198	13849950	unitig00002139_ccs	+	1	383753
chr2_2	13849951	13850050	Gap	+	1	100
chr2_2	13850051	13866172	unitig00002211_ccs	+	1	16122
chr2_2	13866173	13866272	Gap	+	1	100
chr2_2	13866273	13873378	ontctg4131	+	1	7106
chr2_2	13873379	13873478	Gap	+	1	100
chr2_2	13873479	13896106	unitig00002204_ccs	+	1	22628
chr2_2	13896107	13896206	Gap	+	1	100
chr2_2	13896207	13922096	unitig00006202_ccs	-	1	25890
chr2_2	13922097	13922196	Gap	+	1	100
chr2_2	13922197	13942104	unitig00002207_ccs	+	1	19908
chr2_2	13942105	13942204	Gap	+	1	100
chr2_2	13942205	13959839	unitig00002209_ccs	+	1	17635
chr2_2	13959840	13959939	Gap	+	1	100
chr2_2	13959940	13999939	ontctg593	-	1	40000
chr2_2	13999940	14000039	Gap	+	1	100
chr2_2	14000040	14015007	unitig00000069_ccs	-	1	14968
chr2_2	14015008	14015107	Gap	+	1	100
chr2_2	14015108	14714802	unitig00002208_ccs	-	1	699695
chr2_2	14714803	14714902	Gap	+	1	100
chr2_2	14714903	14739359	unitig00002220_ccs	-	1	24457
chr2_2	14739360	14739459	Gap	+	1	100
chr2_2	14739460	14769584	unitig00006205_ccs	-	1	30125
chr2_2	14769585	14769684	Gap	+	1	100
chr2_2	14769685	14780991	ontctg618	+	1	11307
chr2_2	14780992	14781091	Gap	+	1	100
chr2_2	14781092	14821091	ontctg622	+	1	40000
chr2_2	14821092	14821191	Gap	+	1	100
chr2_2	14821192	14840247	unitig00001599_ccs	+	1	19056
chr2_2	14840248	14840347	Gap	+	1	100
chr2_2	14840348	14864608	unitig00000121_ccs	+	1	24261
chr2_2	14864609	14864708	Gap	+	1	100
chr2_2	14864709	14894032	unitig00000550_ccs	+	1	29324
chr2_2	14894033	14894132	Gap	+	1	100
chr2_2	14894133	19733111	unitig00000080_ccs	+	1	4838979
chr2_2	19733112	19733211	Gap	+	1	100
chr2_2	19733212	19750027	unitig00000107_ccs	-	1	16816
chr2_2	19750028	19750127	Gap	+	1	100
chr2_2	19750128	19758534	ontctg647	-	1	8407
chr2_2	19758535	19758634	Gap	+	1	100
chr2_2	19758635	22635667	unitig00000110_ccs	+	1	2877033
chr2_2	22635668	22635767	Gap	+	1	100
chr2_2	22635768	22649927	unitig00005479_ccs	-	1	14160
chr2_2	22649928	22650027	Gap	+	1	100
chr2_2	22650028	22680418	unitig00000085_ccs	+	1	30391
chr2_2	22680419	22680518	Gap	+	1	100
chr2_2	22680519	22844212	unitig00000087_ccs	+	1	163694
chr2_2	22844213	22844312	Gap	+	1	100
chr2_2	22844313	22863325	unitig00000108_ccs	-	1	19013
chr2_2	22863326	22863425	Gap	+	1	100
chr2_2	22863426	22927055	unitig00000089_ccs	+	1	63630
chr2_2	22927056	22927155	Gap	+	1	100
chr2_2	22927156	22955217	unitig00005473_ccs	-	1	28062
chr2_2	22955218	22955317	Gap	+	1	100
chr2_2	22955318	23086538	unitig00000091_ccs	+	1	131221
chr2_2	23086539	23086638	Gap	+	1	100
chr2_2	23086639	23275917	unitig00000092_ccs	+	1	189279
chr2_2	23275918	23276017	Gap	+	1	100
chr2_2	23276018	23418502	unitig00005476_ccs	+	1	142485
chr2_2	23418503	23418602	Gap	+	1	100
chr2_2	23418603	23633198	unitig00001445_ccs	+	1	214596
chr2_2	23633199	23633298	Gap	+	1	100
chr2_2	23633299	23998306	unitig00005490_ccs	+	1	365008
chr2_2	23998307	23998406	Gap	+	1	100
chr2_2	23998407	24052524	unitig00000094_ccs	+	1	54118
chr2_2	24052525	24052624	Gap	+	1	100
chr2_2	24052625	24452556	unitig00000095_ccs	+	1	399932
chr2_2	24452557	24452656	Gap	+	1	100
chr2_2	24452657	24540058	unitig00000097_ccs	+	1	87402
chr2_2	24540059	24540158	Gap	+	1	100
chr2_2	24540159	24671345	unitig00000099_ccs	+	1	131187
chr2_2	24671346	24671445	Gap	+	1	100
chr2_2	24671446	25366692	unitig00000102_ccs	+	1	695247
chr2_2	25366693	25366792	Gap	+	1	100
chr2_2	25366793	25623870	unitig00005484_ccs	-	1	257078
chr2_2	25623871	25623970	Gap	+	1	100
[truncated: 15,179 more rows]
