# Supplementary material for: Haplotype-resolved genome analyses of a heterozygous diploid potato
Source: Nat Genet. 2020 Sep 28;52(10):1018–23. doi: 10.1038/s41588-020-0699-x (PMC7527274; doi:10.1038/s41588-020-0699-x)
Supplement: Source Data Fig. 2 — The source data of Fig 2. [file 41588_2020_699_MOESM6_ESM.xlsx]

## Sheet: Allelic_gene_expression
Note:For the expression of allelic genes in ten tissues, the AA indicates that in this tissue, the Allele1 has higher expression level than Allele2, and vice versa. The NN indicates that two alleles don't express and AB indicates that two alleles express at similar level in this tissue.
Allele1	Haplotype	Start	End	Allele2	Haplotype	Start	End	young_leaf	mature_leaf	tepal	anther	stigma	stolon	small_tuber	big_tuber	stem	root	Tissue_Gene1_with_higher_exp	Tissue_Gene2_with_higher_exp	Gene1 type	Gene2 type
RHC08H1G2449.2	chr8_1	54279613	54280431	RHC08H2G2465.2	chr8_2	51943028	51943846	BB	BB	AB	AB	AB	AB	BB	AB	BB	AB	0	4	Allele with lower expression	Allele with higher expression
RHC08H1G2450.2	chr8_1	54283562	54284074	RHC08H2G2466.2	chr8_2	51946994	51947515	AB	AB	AB	NN	NN	AB	AB	AB	AB	AB	0	0	balance	balance
RHC08H1G2451.2	chr8_1	54285088	54293110	RHC08H2G2467.2	chr8_2	51948548	51952757	NN	NN	NN	NN	AB	NN	NN	NN	AB	NN	0	0	balance	balance
RHC08H1G2452.2	chr8_1	54295713	54300292	RHC08H2G2469.2	chr8_2	51959907	51965041	NN	NN	NN	BB	AB	NN	NN	NN	NN	NN	0	1	Allele with lower expression	Allele with higher expression
RHC08H1G2453.2	chr8_1	54300402	54304810	RHC08H2G2470.2	chr8_2	51965416	51968951	AB	AA	AB	AB	AB	AB	AB	AB	AB	AB	1	0	Allele with higher expression	Allele with lower expression
RHC08H1G2454.2	chr8_1	54307850	54311278	RHC08H2G2471.2	chr8_2	51971998	51975459	AB	AB	AB	AB	AB	BB	AB	AB	BB	BB	0	3	Allele with lower expression	Allele with higher expression
RHC08H1G2455.2	chr8_1	54314592	54315179	RHC08H2G2474.2	chr8_2	51986778	51987365	AB	AB	AB	AB	AB	AA	AA	AB	AA	AB	3	0	Allele with higher expression	Allele with lower expression
RHC08H1G2456.2	chr8_1	54324979	54330499	RHC08H2G2475.2	chr8_2	51993244	51998760	NN	NN	NN	NN	AB	AB	AB	NN	NN	NN	0	0	balance	balance
RHC08H1G2457.2	chr8_1	54332804	54333688	RHC08H2G2476.2	chr8_2	52001041	52001925	AB	AB	AB	BB	AB	AB	AB	AB	AB	AB	0	1	Allele with lower expression	Allele with higher expression
RHC08H1G2458.2	chr8_1	54346755	54350936	RHC08H2G2477.2	chr8_2	52014402	52018373	AB	AB	AB	AB	AB	AB	AB	AB	AB	AB	0	0	balance	balance
RHC08H1G2459.2	chr8_1	54368408	54373553	RHC08H2G2480.2	chr8_2	52042501	52047399	AB	NN	AB	AB	AB	AB	AB	AB	AB	NN	0	0	balance	balance
RHC08H1G2460.2	chr8_1	54383056	54388343	RHC08H2G2482.2	chr8_2	52056427	52061700	AB	AB	AB	AB	AB	AB	AB	AB	AB	AB	0	0	balance	balance
RHC08H1G2461.2	chr8_1	54389362	54398750	RHC08H2G2483.2	chr8_2	52062686	52072061	AB	AB	AB	AB	AB	AB	AB	AB	AB	AB	0	0	balance	balance
RHC08H1G2462.2	chr8_1	54405392	54414296	RHC08H2G2484.2	chr8_2	52077652	52087277	AB	AB	AB	AB	AB	AB	AB	AB	AB	AB	0	0	balance	balance
RHC08H1G2463.2	chr8_1	54416105	54420448	RHC08H2G2485.2	chr8_2	52089597	52093648	NN	NN	NN	AB	NN	NN	AB	NN	AB	AB	0	0	balance	balance
RHC08H1G2464.2	chr8_1	54425393	54430141	RHC08H2G2486.2	chr8_2	52100019	52103983	AB	AB	AB	AB	AB	AB	AB	AB	AB	AB	0	0	balance	balance
RHC08H1G2465.2	chr8_1	54430767	54443691	RHC08H2G2487.2	chr8_2	52105052	52106209	AB	AA	AB	AB	AB	AB	AB	AB	AB	AB	1	0	Allele with higher expression	Allele with lower expression
RHC08H1G2467.2	chr8_1	54464325	54465488	RHC08H2G2489.2	chr8_2	52116825	52128641	NN	NN	NN	NN	NN	NN	NN	NN	NN	NN	0	0	balance	balance
RHC08H1G2468.2	chr8_1	54471780	54472951	RHC08H2G2490.2	chr8_2	52134015	52135187	NN	AB	AB	NN	AB	NN	NN	NN	NN	AB	0	0	balance	balance
RHC08H1G2470.2	chr8_1	54486059	54494057	RHC08H2G2494.2	chr8_2	52158272	52159453	NN	NN	AB	AB	AB	NN	NN	NN	AB	AB	0	0	balance	balance
RHC08H1G2472.2	chr8_1	54514204	54515373	RHC08H2G2495.2	chr8_2	52163864	52165033	NN	NN	NN	NN	NN	NN	NN	NN	NN	NN	0	0	balance	balance
RHC08H1G2474.2	chr8_1	54533990	54534292	RHC08H2G2497.2	chr8_2	52184305	52184607	AB	AB	AB	BB	BB	AB	AB	AB	AB	BB	0	3	Allele with lower expression	Allele with higher expression
RHC08H1G2475.2	chr8_1	54535949	54536449	RHC08H2G2498.2	chr8_2	52186949	52187455	NN	AB	NN	NN	AB	NN	NN	NN	NN	NN	0	0	balance	balance
RHC08H1G2477.2	chr8_1	54552520	54556236	RHC08H2G2499.2	chr8_2	52187677	52206498	AB	AB	AB	AB	AB	AB	AB	AB	AB	AB	0	0	balance	balance
RHC08H1G2478.2	chr8_1	54556840	54557589	RHC08H2G2500.2	chr8_2	52206999	52207742	BB	AB	AB	AB	AB	BB	BB	BB	BB	AB	0	5	Allele with lower expression	Allele with higher expression
RHC08H1G2479.2	chr8_1	54563325	54579051	RHC08H2G2501.2	chr8_2	52211136	52218828	AB	AB	AB	AB	AB	AB	AB	AB	AB	AB	0	0	balance	balance
RHC08H1G2480.2	chr8_1	54580608	54583737	RHC08H2G2503.2	chr8_2	52228403	52231527	AB	AB	BB	BB	BB	AB	AB	AB	AB	AB	0	3	Allele with lower expression	Allele with higher expression
RHC08H1G2481.2	chr8_1	54585274	54588176	RHC08H2G2505.2	chr8_2	52235811	52238761	AB	AB	AB	AB	AB	AB	AB	AB	AB	AB	0	0	balance	balance
RHC08H1G2482.2	chr8_1	54593820	54597582	RHC08H2G2506.2	chr8_2	52244594	52248312	AB	AB	BB	AB	AB	AB	AB	AB	AB	AB	0	1	Allele with lower expression	Allele with higher expression
RHC08H1G2483.2	chr8_1	54601781	54606033	RHC08H2G2507.2	chr8_2	52251356	52255532	AB	AB	AB	AB	AB	AB	AB	AB	AB	AB	0	0	balance	balance
RHC08H1G2484.2	chr8_1	54606668	54608092	RHC08H2G2508.2	chr8_2	52256175	52257753	NN	NN	NN	NN	NN	NN	NN	NN	AB	AB	0	0	balance	balance
RHC08H1G2485.2	chr8_1	54611940	54612236	RHC08H2G2509.2	chr8_2	52258927	52260527	AB	NN	AB	AB	AA	AA	AB	AB	AA	AB	3	0	Allele with higher expression	Allele with lower expression

## Sheet: Pairwise aligned blocks
Haplotye	Start	End	Haploytpe	Start	End
chr8_1	54279500	54289500	chr8_2	51942907	51953038
chr8_1	54289529	54294312	chr8_2	51952967	51958052
chr8_1	54294266	54313645	chr8_2	51958455	51977916
chr8_1	54313636	54317543	chr8_2	51985848	51989717
chr8_1	54323775	54334254	chr8_2	51992060	52002503
chr8_1	54335154	54358512	chr8_2	52002504	52026009
chr8_1	54363475	54379506	chr8_2	52037567	52053623
chr8_1	54380471	54412353	chr8_2	52053617	52085715
chr8_1	54412736	54415858	chr8_2	52085683	52088896
chr8_1	54415872	54420837	chr8_2	52089363	52094033
chr8_1	54420840	54441740	chr8_2	52095524	52116480
chr8_1	54450325	54454234	chr8_2	52116477	52120597
chr8_1	54456702	54467408	chr8_2	52119897	52130406
chr8_1	54467963	54473332	chr8_2	52130387	52135566
chr8_1	54473324	54482939	chr8_2	52136648	52146302
chr8_1	54482933	54495407	chr8_2	52148312	52160799
chr8_1	54512068	54522821	chr8_2	52161721	52172692
chr8_1	54526680	54531781	chr8_2	52174387	52179424
chr8_1	54531770	54535556	chr8_2	52182079	52185912
chr8_1	54534661	54539982	chr8_2	52185697	52191072
chr8_1	54539968	54549134	chr8_2	52191509	52200501
chr8_1	54552183	54559299	chr8_2	52202193	52209436
chr8_1	54561488	54585216	chr8_2	52209281	52232935
chr8_1	54585210	54590064	chr8_2	52235738	52240945
chr8_1	54590060	54599815	chr8_2	52240470	52250553
chr8_1	54601342	54609865	chr8_2	52250912	52259506
