# Supplementary material for: Haplotype-resolved genome analyses of a heterozygous diploid potato
Source: Nat Genet. 2020 Sep 28;52(10):1018–23. doi: 10.1038/s41588-020-0699-x (PMC7527274; doi:10.1038/s41588-020-0699-x)
Supplement: Source Data Fig. 3 — The source data of Fig 3. [file 41588_2020_699_MOESM7_ESM.xlsx]

## Sheet: Sheet1
Sample	PA1	ACTIN	PA1-ACTIN
white1	21.6864	19.6688	2.01762
white1	21.5494	19.6892	1.86028
white1	21.5475	19.718	1.82959
white 2	21.3218	19.8756	1.44627
white 2	21.3197	19.936	1.38367
white 2	21.3826	19.9504	1.43214
white 3	20.8583	19.0773	1.78105
white 3	20.8216	19.3094	1.51228
white 3	20.8653	19.3203	1.54495
white 4	20.9423	19.2313	1.71103
white 4	20.9486	19.2846	1.66396
white 4	20.9632	19.3066	1.65658
green1	22.6167	19.8368	2.77991
green1	22.6119	19.9508	2.66105
green1	22.5565	19.929	2.6275
green2	21.9409	19.5785	2.36234
green2	21.8373	19.8238	2.01344
green2	21.8587	19.8117	2.04696
green3	22.0619	19.6263	2.43559
green3	22.0989	19.6554	2.44351
green3	22.076	19.6232	2.45287
green4	22.9362	19.9164	3.01985
green4	22.5384	19.9573	2.58105
green4	22.542	19.9666	2.57539
